# Supplementary material for: Identification of O-Glcnacylated Proteins in Trypanosoma cruzi
Source: Front Endocrinol (Lausanne). 2019 Mar 29;10:199. doi: 10.3389/fendo.2019.00199 (PMC6449728; doi:10.3389/fendo.2019.00199)
Supplement: Supplementary Table 1 — T. cruzi putative O-GlcNAcylated proteins in blue and potential background in red. Full data are available via ProteomeXchange with identifier PXD010285. [file Table_1.XLSX]

## Sheet: Sheet1
Accession	Description	Score	Coverage	# Proteins	# Unique Peptides	# Peptides	# PSMs	Area	# AAs	MW [kDa]	calc. pI	Log(Area)
Q8STF3	Tubulin beta chain OS=Trypanosoma cruzi PE=2 SV=1 - [Q8STF3_TRYCR]	1280.84	79.64	1	33	33	924	3.6422e+09	442	49.6678	4.84326	9.56136
Q8T9X5	Tubulin alpha chain OS=Trypanosoma cruzi PE=2 SV=1 - [Q8T9X5_TRYCR]	529.836	69.4	1	12	30	340	1.62559e+09	451	49.7675	5.05908	9.21101
K2NGT6	Epsilon tubulin, putative OS=Trypanosoma cruzi marinkellei GN=MOQ_008090 PE=3 SV=1 - [K2NGT6_TRYCR]	341.022	83.53	1	2	20	237	1.15752e+09	249	27.9427	4.85596	9.06353
Q4CM56	Tryparedoxin peroxidase, putative OS=Trypanosoma cruzi (strain CL Brener) GN=Tc00.1047053507259.10 PE=4 SV=1 - [Q4CM56_TRYCC]	223.573	63.32	1	19	19	181	8.15886e+08	199	22.3751	6.75635	8.91163
Q9GN79	Pyruvate, phosphate dikinase OS=Trypanosoma cruzi GN=ppdk2 PE=3 SV=1 - [Q9GN79_TRYCR]	895.271	78.97	1	77	77	691	8.13126e+08	913	100.749	8.39697	8.91016
P33447	Tyrosine aminotransferase OS=Trypanosoma cruzi PE=1 SV=2 - [ATTY_TRYCR]	256.815	68.75	2	30	30	184	6.66496e+08	416	46.1374	6.21436	8.8238
V5BT91	Prostaglandin F2alpha synthase OS=Trypanosoma cruzi Dm28c GN=TCDM_00059 PE=4 SV=1 - [V5BT91_TRYCR]	283.805	66.75	1	5	30	203	6.30468e+08	379	42.1815	6.31592	8.79966
Q8I6L9	Prostaglandin F2a synthase OS=Trypanosoma cruzi GN=TcPGFS PE=1 SV=1 - [Q8I6L9_TRYCR]	270.518	55.67	1	3	28	188	6.30468e+08	379	42.2346	6.21436	8.79966
H9AZH6	Elongation factor 1-alpha OS=Trypanosoma cruzi GN=EF1alpha PE=3 SV=1 - [H9AZH6_TRYCR]	281.183	63.92	6	28	28	222	6.14713e+08	449	49.0814	8.76318	8.78867
P06660	Heat shock-like 85 kDa protein OS=Trypanosoma cruzi PE=3 SV=1 - [HSP85_TRYCR]	480.491	67.9	2	54	54	390	5.5687e+08	704	80.7066	5.14795	8.74575
Q4DZ98	Enolase, putative OS=Trypanosoma cruzi (strain CL Brener) GN=Tc00.1047053504105.140 PE=1 SV=1 - [Q4DZ98_TRYCC]	351.298	72.96	2	35	35	246	5.48931e+08	429	46.4147	6.27783	8.73952
Q4CLP6	Uncharacterized protein OS=Trypanosoma cruzi (strain CL Brener) GN=Tc00.1047053511687.10 PE=4 SV=1 - [Q4CLP6_TRYCC]	126.362	50	3	16	16	113	5.42338e+08	272	29.6301	8.98291	8.73427
Q9U664	Peptidyl-prolyl cis-trans isomerase OS=Trypanosoma cruzi GN=CYP A PE=2 SV=1 - [Q9U664_TRYCR]	192.752	44.07	1	7	7	112	4.85341e+08	177	18.7693	8.29443	8.68605
V5DRF2	Fructose-bisphosphate aldolase OS=Trypanosoma cruzi Dm28c GN=TCDM_01107 PE=3 SV=1 - [V5DRF2_TRYCR]	214.839	59.2	1	2	20	133	3.55201e+08	375	41.0937	8.6167	8.55047
Q4D4R9	Fructose-bisphosphate aldolase OS=Trypanosoma cruzi (strain CL Brener) GN=Tc00.1047053504163.50 PE=3 SV=1 - [Q4D4R9_TRYCC]	203.893	61.29	2	3	21	130	3.55201e+08	372	40.7797	8.60205	8.55047
O61083	Glutamate dehydrogenase OS=Trypanosoma cruzi PE=2 SV=1 - [O61083_TRYCR]	354.114	64.43	1	7	26	242	3.18345e+08	447	48.7867	7.88428	8.5029
Q4CVR9	Heat shock 70 kDa protein, mitochondrial, putative OS=Trypanosoma cruzi (strain CL Brener) GN=Tc00.1047053507029.30 PE=3 SV=1 - [Q4CVR9_TRYCC]	353.761	61.37	1	47	48	249	3.17027e+08	655	70.946	5.97314	8.5011
O60996	Glutamate dehydrogenase OS=Trypanosoma cruzi PE=3 SV=1 - [O60996_TRYCR]	212.399	50.45	1	2	21	164	2.95932e+08	446	48.7767	7.45947	8.47119
Q4CR09	Glutamamyl carboxypeptidase, putative OS=Trypanosoma cruzi (strain CL Brener) GN=Tc00.1047053510837.20 PE=4 SV=1 - [Q4CR09_TRYCC]	105.473	47.73	1	2	22	102	2.79749e+08	396	43.5066	6.41748	8.44677
Q4CPW5	Glutamamyl carboxypeptidase, putative OS=Trypanosoma cruzi (strain CL Brener) GN=Tc00.1047053507657.20 PE=4 SV=1 - [Q4CPW5_TRYCC]	95.3087	42.42	1	1	19	87	2.79749e+08	396	43.5847	6.69775	8.44677
Q4CYZ6	Glutamamyl carboxypeptidase, putative OS=Trypanosoma cruzi (strain CL Brener) GN=Tc00.1047053507689.30 PE=4 SV=1 - [Q4CYZ6_TRYCC]	85.0692	43.94	1	2	21	88	2.79749e+08	396	43.5375	6.23975	8.44677
Q4DQ27	Phosphotransferase OS=Trypanosoma cruzi (strain CL Brener) GN=Tc00.1047053510121.20 PE=3 SV=1 - [Q4DQ27_TRYCC]	242.484	63.27	3	30	30	201	2.67985e+08	471	52.1626	8.44092	8.42811
V5BHN5	Malate dehydrogenase OS=Trypanosoma cruzi Dm28c GN=TCDM_04026 PE=3 SV=1 - [V5BHN5_TRYCR]	172.077	75.16	1	20	20	107	2.67193e+08	318	33.3164	8.20654	8.42683
Q26936	Heat shock protein (HSP70) OS=Trypanosoma cruzi PE=3 SV=1 - [Q26936_TRYCR]	445.79	61.26	1	13	44	348	2.67002e+08	653	71.2101	5.56689	8.42652
Q4DYP5	Chaperonin HSP60, mitochondrial OS=Trypanosoma cruzi (strain CL Brener) GN=Tc00.1047053507641.290 PE=3 SV=1 - [Q4DYP5_TRYCC]	382.611	77.46	3	41	41	254	2.65824e+08	559	59.1287	5.50342	8.42459
V5BRQ8	Alcohol dehydrogenase OS=Trypanosoma cruzi Dm28c GN=TCDM_02375 PE=4 SV=1 - [V5BRQ8_TRYCR]	181.339	55.36	2	22	22	114	2.62924e+08	392	41.7769	6.59521	8.41983
P22513	Glyceraldehyde-3-phosphate dehydrogenase, glycosomal OS=Trypanosoma cruzi PE=1 SV=1 - [G3PG_TRYCR]	208.706	59.05	2	22	22	122	250842253	359	39.0359	8.71924	8.3994
Q4D066	Calpain-like cysteine peptidase, putative OS=Trypanosoma cruzi (strain CL Brener) GN=Tc00.1047053508675.29 PE=4 SV=1 - [Q4D066_TRYCC]	42.0015	47.37	2	8	8	40	2.26368e+08	114	12.7983	5.10986	8.35482
Q4D3T1	Elongation factor 2, putative OS=Trypanosoma cruzi (strain CL Brener) GN=Tc00.1047053510963.90 PE=4 SV=1 - [Q4D3T1_TRYCC]	253.873	60.99	2	48	48	229	2.101e+08	846	94.1288	6.03662	8.32243
V5B5E2	Uncharacterized protein OS=Trypanosoma cruzi Dm28c GN=TCDM_02841 PE=4 SV=1 - [V5B5E2_TRYCR]	73.8149	51.99	1	18	18	77	2.09244e+08	377	43.1529	6.17627	8.32065
P05456	Heat shock 70 kDa protein OS=Trypanosoma cruzi GN=HSP70 PE=3 SV=1 - [HSP70_TRYCR]	229.457	35.15	1	1	29	195	2.07866e+08	680	73.7623	5.57959	8.31778
K2MSQ3	Heat shock protein 70, putative OS=Trypanosoma cruzi marinkellei GN=MOQ_001466 PE=3 SV=1 - [K2MSQ3_TRYCR]	5.17303	2.78	1	2	2	10	2.06541e+08	611	66.192	5.32568	8.31501
V5DUQ5	Cystathione gamma lyase OS=Trypanosoma cruzi Dm28c GN=TCDM_00169 PE=3 SV=1 - [V5DUQ5_TRYCR]	89.4082	34.07	1	12	12	70	2.04585e+08	408	44.4454	7.6792	8.31087
Q7YUF0	Adenosylhomocysteinase OS=Trypanosoma cruzi GN=SAHH PE=3 SV=1 - [Q7YUF0_TRYCR]	126.627	48.51	2	22	22	91	1.90964e+08	437	48.4316	6.65381	8.28095
Q4CU52	D-isomer specific 2-hydroxyacid dehydrogenase-protein, putative (Fragment) OS=Trypanosoma cruzi (strain CL Brener) GN=Tc00.1047053506263.10 PE=4 SV=1 - [Q4CU52_TRYCC]	118.66	66.4	1	3	22	111	1.84578e+08	253	28.5167	6.58057	8.26618
K2PDG2	Flagellar calcium-binding protein, putative OS=Trypanosoma cruzi marinkellei GN=MOQ_000784 PE=4 SV=1 - [K2PDG2_TRYCR]	48.1073	37.91	8	5	11	34	1.82596e+08	211	23.7189	5.05908	8.26149
V5BBS9	Aldo-keto reductase OS=Trypanosoma cruzi Dm28c GN=TCDM_00490 PE=4 SV=1 - [V5BBS9_TRYCR]	112.675	76.24	1	5	24	119	1.67071e+08	282	32.4375	7.28369	8.2229
B3U4H3	Aldo-keto reductase OS=Trypanosoma cruzi PE=4 SV=1 - [B3U4H3_TRYCR]	81.1797	58.87	1	2	21	92	1.67071e+08	282	32.4855	7.59131	8.2229
V5B7Q9	Retrotransposon hot spot protein (RHS) OS=Trypanosoma cruzi Dm28c GN=TCDM_12059 PE=4 SV=1 - [V5B7Q9_TRYCR]	23.9888	14.21	1	1	8	21	1.56314e+08	732	83.1511	8.33838	8.194
Q4D193	Phosphoglycerate kinase OS=Trypanosoma cruzi (strain CL Brener) GN=Tc00.1047053511419.40 PE=3 SV=1 - [Q4D193_TRYCC]	187.814	79.47	1	26	26	144	1.55327e+08	419	44.441	6.62451	8.19125
V5BPI7	Uncharacterized protein OS=Trypanosoma cruzi Dm28c GN=TCDM_04842 PE=4 SV=1 - [V5BPI7_TRYCR]	15.8176	9.21	1	14	14	26	1.54752e+08	2151	239.994	6.06201	8.18964
O15637	Plasma membrane ATPase OS=Trypanosoma cruzi GN=TCH3 PE=3 SV=1 - [O15637_TRYCR]	196.22	36.97	1	7	33	155	1.52699e+08	925	101.961	5.90967	8.18384
Q4DAE1	D-isomer specific 2-hydroxyacid dehydrogenase-protein, putative OS=Trypanosoma cruzi (strain CL Brener) GN=Tc00.1047053510099.120 PE=4 SV=1 - [Q4DAE1_TRYCC]	94.5259	56.76	1	4	23	103	1.48585e+08	340	38.4856	6.45557	8.17198
Q4DU88	Uncharacterized protein OS=Trypanosoma cruzi (strain CL Brener) GN=Tc00.1047053511903.40 PE=4 SV=1 - [Q4DU88_TRYCC]	111.167	54.11	2	22	22	77	1.45381e+08	499	54.7192	6.60986	8.16251
Q4DM59	Retrotransposon hot spot (RHS) protein, putative OS=Trypanosoma cruzi (strain CL Brener) GN=Tc00.1047053509259.160 PE=4 SV=1 - [Q4DM59_TRYCC]	29.2129	8.55	1	1	10	30	1.44106e+08	959	108.839	7.25439	8.15868
Q4D5T6	Retrotransposon hot spot (RHS) protein, putative OS=Trypanosoma cruzi (strain CL Brener) GN=Tc00.1047053507555.80 PE=4 SV=1 - [Q4D5T6_TRYCC]	39.6874	12.09	1	1	15	46	1.43637e+08	918	104.511	5.75732	8.15727
Q4DSI2	Retrotransposon hot spot (RHS) protein, putative OS=Trypanosoma cruzi (strain CL Brener) GN=Tc00.1047053503861.10 PE=4 SV=1 - [Q4DSI2_TRYCC]	23.5214	6.03	1	1	7	22	1.43637e+08	946	107.658	7.26904	8.15727
Q4CTC0	Retrotransposon hot spot (RHS) protein, putative (Fragment) OS=Trypanosoma cruzi (strain CL Brener) GN=Tc00.1047053503607.4 PE=4 SV=1 - [Q4CTC0_TRYCC]	25.2748	11.69	1	1	10	30	1.43559e+08	676	76.5918	9.05615	8.15703
Q4DZC9	Retrotransposon hot spot (RHS) protein, putative (Fragment) OS=Trypanosoma cruzi (strain CL Brener) GN=Tc00.1047053506537.299 PE=4 SV=1 - [Q4DZC9_TRYCC]	24.1375	14.51	1	1	10	29	1.43559e+08	696	78.8458	9.14404	8.15703
Q4D8B1	Retrotransposon hot spot (RHS) protein, putative OS=Trypanosoma cruzi (strain CL Brener) GN=Tc00.1047053505919.80 PE=4 SV=1 - [Q4D8B1_TRYCC]	21.4252	14.54	1	3	12	30	1.43559e+08	963	108.973	9.36377	8.15703
Q4CS11	Retrotransposon hot spot (RHS) protein, putative OS=Trypanosoma cruzi (strain CL Brener) GN=Tc00.1047053410923.20 PE=4 SV=1 - [Q4CS11_TRYCC]	29.5773	14.29	1	5	13	36	1.40883e+08	938	106.418	6.40479	8.14886
Q4CMA6	Retrotransposon hot spot (RHS) protein, putative (Fragment) OS=Trypanosoma cruzi (strain CL Brener) GN=Tc00.1047053503483.9 PE=4 SV=1 - [Q4CMA6_TRYCC]	28.1908	19.32	1	6	16	36	1.406e+08	916	103.247	8.22119	8.14799
V5B5A2	Uncharacterized protein OS=Trypanosoma cruzi Dm28c GN=TCDM_11283 PE=4 SV=1 - [V5B5A2_TRYCR]	20.3918	6.32	1	3	6	22	1.39068e+08	965	110.577	6.16357	8.14323
Q4CYR3	Retrotransposon hot spot (RHS) protein, putative OS=Trypanosoma cruzi (strain CL Brener) GN=Tc00.1047053508039.30 PE=4 SV=1 - [Q4CYR3_TRYCC]	23.7013	12.88	1	4	9	26	1.39062e+08	660	75.1456	5.90967	8.14321
V5DCD0	Retrotransposon hot spot (RHS) protein OS=Trypanosoma cruzi Dm28c GN=TCDM_06598 PE=4 SV=1 - [V5DCD0_TRYCR]	26.8388	23.44	1	8	13	28	1.38507e+08	657	74.6386	6.20166	8.14147
V5BUA6	Arginine kinase OS=Trypanosoma cruzi Dm28c GN=TCDM_03088 PE=3 SV=1 - [V5BUA6_TRYCR]	117.281	51.76	2	27	27	91	1.37258e+08	398	45.1468	7.98682	8.13754
V5D947	1,2-Dihydroxy-3-keto-5-methylthiopentene dioxygenase OS=Trypanosoma cruzi Dm28c GN=TCDM_08011 PE=4 SV=1 - [V5D947_TRYCR]	75.6196	47.13	1	17	17	69	1.36445e+08	331	37.4791	5.97314	8.13496
Q4DFP0	NADP-dependent alcohol hydrogenase, putative OS=Trypanosoma cruzi (strain CL Brener) GN=Tc00.1047053504425.60 PE=3 SV=1 - [Q4DFP0_TRYCC]	107.905	39.89	1	15	15	70	1.31822e+08	351	37.3031	7.48877	8.11999
Q8T7V6	Plasma membrane ATPase OS=Trypanosoma cruzi GN=HA2 PE=3 SV=1 - [Q8T7V6_TRYCR]	179.459	32.5	1	2	28	136	1.30703e+08	917	101.189	6.01123	8.11629
V5BIV9	D-isomer specific 2-hydroxyacid dehydrogenase-protein OS=Trypanosoma cruzi Dm28c GN=TCDM_03589 PE=4 SV=1 - [V5BIV9_TRYCR]	77.732	40.69	1	5	15	66	1.2819e+08	349	39.4636	5.71924	8.10785
V5DSI1	Malic enzyme OS=Trypanosoma cruzi Dm28c GN=TCDM_00813 PE=3 SV=1 - [V5DSI1_TRYCR]	140.716	47.08	1	22	22	122	1.23079e+08	565	62.6805	7.00537	8.09019
Q4DW49	Succinate--CoA ligase [ADP-forming] subunit beta, mitochondrial OS=Trypanosoma cruzi (strain CL Brener) GN=Tc00.1047053507681.20 PE=3 SV=1 - [Q4DW49_TRYCC]	161.716	52.15	1	25	25	122	1.21422e+08	418	45.2365	8.04541	8.0843
V5D941	Flagellar calcium-binding protein OS=Trypanosoma cruzi Dm28c GN=TCDM_08082 PE=4 SV=1 - [V5D941_TRYCR]	29.4575	23.29	1	2	8	24	1.21317e+08	249	28.5514	5.24951	8.08392
Q4D2R9	40S ribosomal protein S3a-1 OS=Trypanosoma cruzi (strain CL Brener) GN=Tc00.1047053503635.59 PE=3 SV=1 - [RS3A1_TRYCC]	74.1493	43.3	2	13	13	59	1.21299e+08	261	29.896	10.1694	8.08386
V5DQA0	Carboxypeptidase OS=Trypanosoma cruzi Dm28c GN=TCDM_01553 PE=4 SV=1 - [V5DQA0_TRYCR]	195.362	66.2	1	30	31	159	1.19336e+08	503	57.6038	6.21436	8.07677
Q4CXQ1	Retrotransposon hot spot (RHS) protein, putative OS=Trypanosoma cruzi (strain CL Brener) GN=Tc00.1047053509219.20 PE=4 SV=1 - [Q4CXQ1_TRYCC]	30.6478	18.43	1	5	16	44	1.19083e+08	1210	139.211	6.3667	8.07585
Q4DB81	Glycosomal phosphoenolpyruvate carboxykinase, putative OS=Trypanosoma cruzi (strain CL Brener) GN=Tc00.1047053508441.20 PE=3 SV=1 - [Q4DB81_TRYCC]	188.483	56.95	2	31	31	136	1.18871e+08	525	58.8269	8.48486	8.07508
K2M741	ATP synthase subunit beta OS=Trypanosoma cruzi marinkellei GN=MOQ_005364 PE=3 SV=1 - [K2M741_TRYCR]	146.248	54.25	3	23	23	113	1.17212e+08	518	55.7439	5.35107	8.06897
Q4DLB9	Retrotransposon hot spot (RHS) protein, putative (Fragment) OS=Trypanosoma cruzi (strain CL Brener) GN=Tc00.1047053506595.149 PE=4 SV=1 - [Q4DLB9_TRYCC]	18.7386	11.31	1	4	10	32	1.16174e+08	822	94.5577	5.38916	8.06511
Q4E2I6	Succinate--CoA ligase [ADP-forming] subunit alpha, mitochondrial OS=Trypanosoma cruzi (strain CL Brener) GN=Tc00.1047053508479.340 PE=3 SV=1 - [Q4E2I6_TRYCC]	174.633	48.84	1	14	14	102	1.16043e+08	303	31.7764	8.1626	8.06462
Q4DPR3	Mitochondrial processing peptidase, beta subunit, putative OS=Trypanosoma cruzi (strain CL Brener) GN=Tc00.1047053511181.50 PE=4 SV=1 - [Q4DPR3_TRYCC]	107.58	48.67	1	6	17	82	1.13555e+08	489	54.2049	7.18115	8.05521
V5B117	Retrotransposon hot spot (RHS) protein OS=Trypanosoma cruzi Dm28c GN=TCDM_11175 PE=4 SV=1 - [V5B117_TRYCR]	37.9356	15.78	1	6	14	38	1.12475e+08	925	106.299	6.78564	8.05106
V5AJP3	Retrotransposon hot spot (RHS) protein OS=Trypanosoma cruzi Dm28c GN=TCDM_11580 PE=4 SV=1 - [V5AJP3_TRYCR]	18.629	10.43	1	4	6	18	1.12383e+08	729	82.8729	6.66846	8.0507
O61084	Putative malate dehydrogenase OS=Trypanosoma cruzi PE=2 SV=1 - [O61084_TRYCR]	85.5461	54.18	1	15	15	65	1.09728e+08	323	34.1124	8.80713	8.04032
V5AIW7	Retrotransposon hot spot (RHS) protein OS=Trypanosoma cruzi Dm28c GN=TCDM_11911 PE=4 SV=1 - [V5AIW7_TRYCR]	21.4724	8.12	1	1	6	21	1.09249e+08	628	72.0759	7.88428	8.03842
A0A0M3YBC4	Leucine aminopeptidase OS=Trypanosoma cruzi PE=4 SV=1 - [A0A0M3YBC4_TRYCR]	118.934	47.31	1	1	20	79	1.08553e+08	520	55.8373	6.59521	8.03564
V5BWE3	Aminopeptidase OS=Trypanosoma cruzi Dm28c GN=TCDM_00653 PE=1 SV=1 - [V5BWE3_TRYCR]	118.105	63.08	1	4	23	81	1.08553e+08	520	55.8402	6.13818	8.03564
V5BWX9	ADP,ATP carrier protein 1 OS=Trypanosoma cruzi Dm28c GN=TCDM_00508 PE=3 SV=1 - [V5BWX9_TRYCR]	96.731	47.13	2	14	14	82	1.08513e+08	314	34.8899	9.80322	8.03548
V5BVJ1	Dihydrolipoyl dehydrogenase OS=Trypanosoma cruzi Dm28c GN=TCDM_02689 PE=3 SV=1 - [V5BVJ1_TRYCR]	133.3	50.73	1	20	20	89	1.08283e+08	477	50.4918	7.41553	8.03456
Q4CVW3	Retrotransposon hot spot (RHS) protein, putative OS=Trypanosoma cruzi (strain CL Brener) GN=Tc00.1047053511101.19 PE=4 SV=1 - [Q4CVW3_TRYCC]	12.9814	7.14	1	2	8	19	1.07691e+08	925	106.476	6.27783	8.03218
V5AZD5	Retrotransposon hot spot protein (RHS) OS=Trypanosoma cruzi Dm28c GN=TCDM_11859 PE=4 SV=1 - [V5AZD5_TRYCR]	13.8426	10.29	1	2	7	19	1.07316e+08	661	74.2104	6.45557	8.03066
Q4CUW8	Retrotransposon hot spot (RHS) protein, putative OS=Trypanosoma cruzi (strain CL Brener) GN=Tc00.1047053509787.10 PE=4 SV=1 - [Q4CUW8_TRYCC]	23.7568	12.1	1	3	10	26	1.07121e+08	587	67.6838	6.53662	8.02987
Q4DZW1	Purine nucleoside phosphorylase OS=Trypanosoma cruzi (strain CL Brener) GN=Tc00.1047053506789.280 PE=3 SV=1 - [Q4DZW1_TRYCC]	81.5615	57	1	14	14	64	1.06218e+08	307	33.1558	7.35693	8.0262
V5BH93	Retrotransposon hot spot (RHS) protein OS=Trypanosoma cruzi Dm28c GN=TCDM_08231 PE=4 SV=1 - [V5BH93_TRYCR]	18.1807	18.04	1	4	8	22	1.05419e+08	449	51.3791	5.49072	8.02292
Q4E0D4	Retrotransposon hot spot (RHS) protein, putative (Fragment) OS=Trypanosoma cruzi (strain CL Brener) GN=Tc00.1047053509875.11 PE=4 SV=1 - [Q4E0D4_TRYCC]	11.3656	10.99	1	2	4	16	1.05215e+08	273	31.0244	5.2876	8.02208
V5B8I8	Retrotransposon hot spot (RHS) protein OS=Trypanosoma cruzi Dm28c GN=TCDM_10002 PE=4 SV=1 - [V5B8I8_TRYCR]	18.2551	7.76	1	2	7	19	1.04198e+08	760	86.3053	9.31982	8.01786
V5BGV2	Mitochondrial processing peptidase OS=Trypanosoma cruzi Dm28c GN=TCDM_08441 PE=4 SV=1 - [V5BGV2_TRYCR]	90.757	49.46	1	2	13	66	9.7654e+07	370	41.7724	6.62451	7.98969
V5BTC6	Gim5A protein OS=Trypanosoma cruzi Dm28c GN=TCDM_00118 PE=4 SV=1 - [V5BTC6_TRYCR]	82.2592	45.08	1	12	12	60	9.68036e+07	244	26.5589	8.45557	7.98589
V5BDQ2	Uncharacterized protein OS=Trypanosoma cruzi Dm28c GN=TCDM_07871 PE=4 SV=1 - [V5BDQ2_TRYCR]	93.9901	74.84	1	21	21	68	9.6456e+07	318	35.0232	6.11279	7.98433
V5ANS4	Delta-1-pyrroline-5-carboxylate dehydrogenase OS=Trypanosoma cruzi Dm28c GN=TCDM_09940 PE=3 SV=1 - [V5ANS4_TRYCR]	96.9732	45.99	1	25	25	73	9.31917e+07	561	62.3893	7.84033	7.96938
Q4D9S6	Urocanate hydratase, putative OS=Trypanosoma cruzi (strain CL Brener) GN=Tc00.1047053504045.110 PE=3 SV=1 - [Q4D9S6_TRYCC]	87.8697	36.74	1	1	26	89	9.18001e+07	675	74.7221	6.771	7.96284
V5AVB0	ATPase alpha subunit OS=Trypanosoma cruzi Dm28c GN=TCDM_07023 PE=4 SV=1 - [V5AVB0_TRYCR]	119.473	43.03	2	23	23	98	9.17475e+07	581	63.3282	9.67139	7.96259
Q4DSZ8	Uncharacterized protein OS=Trypanosoma cruzi (strain CL Brener) GN=Tc00.1047053509631.140 PE=4 SV=1 - [Q4DSZ8_TRYCC]	80.4581	40.2	1	10	34	77	9.0045e+07	1587	181.872	4.71631	7.95446
V5DES7	Cytoskeleton-associated protein CAP5.5 OS=Trypanosoma cruzi Dm28c GN=TCDM_05540 PE=3 SV=1 - [V5DES7_TRYCR]	202.415	54.8	1	38	38	169	8.97848e+07	792	88.2395	5.0083	7.9532
V5A3P8	Retrotransposon hot spot protein (RHS) OS=Trypanosoma cruzi Dm28c GN=TCDM_13127 PE=4 SV=1 - [V5A3P8_TRYCR]	36.8336	13.78	1	2	9	28	8.96425e+07	624	70.8044	6.58057	7.95251
V5BI57	Malate dehydrogenase OS=Trypanosoma cruzi Dm28c GN=TCDM_07857 PE=3 SV=1 - [V5BI57_TRYCR]	51.1432	40.96	1	9	9	39	8.89927e+07	332	35.5862	6.72705	7.94935
Q9XY64	p28 protein OS=Trypanosoma cruzi PE=4 SV=1 - [Q9XY64_TRYCR]	54.1356	41.73	2	7	7	46	8.69379e+07	278	29.8862	6.52197	7.93921
V5B6G9	Aconitate hydratase OS=Trypanosoma cruzi Dm28c GN=TCDM_02343 PE=3 SV=1 - [V5B6G9_TRYCR]	135.094	58.05	1	43	43	148	8.48559e+07	956	105.601	7.38623	7.92868
V5DUJ1	Polyadenylate-binding protein OS=Trypanosoma cruzi Dm28c GN=TCDM_00069 PE=3 SV=1 - [V5DUJ1_TRYCR]	51.8483	40	1	21	21	56	8.48196e+07	550	61.3712	9.24658	7.9285
Q4E133	Histidine ammonia-lyase OS=Trypanosoma cruzi (strain CL Brener) GN=Tc00.1047053506247.220 PE=3 SV=1 - [Q4E133_TRYCC]	115.983	53	1	6	25	95	8.45489e+07	534	58.0455	7.91357	7.92711
V5BMH1	Putative 2-aminoethylphosphonate:pyruvateaminotransferase-likeprotein,putative OS=Trypanosoma cruzi Dm28c GN=TCDM_03985 PE=4 SV=1 - [V5BMH1_TRYCR]	43.8228	37.09	1	2	11	47	8.44442e+07	275	31.166	8.17725	7.92657
O79469	Peroxiredoxin OS=Trypanosoma cruzi GN=mpx PE=4 SV=2 - [O79469_TRYCR]	39.3864	45.58	3	11	11	52	8.4288e+07	226	25.5061	7.75244	7.92577
V5DIW5	Putative 2-aminoethylphosphonate:pyruvateaminotransferase-likeprotein,putative OS=Trypanosoma cruzi Dm28c GN=TCDM_03984 PE=4 SV=1 - [V5DIW5_TRYCR]	67.8673	47.66	1	4	20	67	8.3018e+07	384	42.6454	6.16357	7.91917
A0A1B1R0W9	Carboxypeptidase OS=Trypanosoma cruzi PE=3 SV=1 - [A0A1B1R0W9_TRYCR]	27.6453	19.53	10	7	7	22	8.245e+07	466	51.7119	5.26221	7.91619
V5BG00	Uncharacterized protein OS=Trypanosoma cruzi Dm28c GN=TCDM_06709 PE=4 SV=1 - [V5BG00_TRYCR]	146.835	45.35	1	33	33	122	8.2333e+07	935	105.296	5.14795	7.91557
V5AJG2	Trypanothione reductase OS=Trypanosoma cruzi Dm28c GN=TCDM_11669 PE=3 SV=1 - [V5AJG2_TRYCR]	61.4936	43.29	3	19	19	64	8.19929e+07	492	53.8535	6.90283	7.91378
V5DQB4	Heat shock protein OS=Trypanosoma cruzi Dm28c GN=TCDM_01572 PE=3 SV=1 - [V5DQB4_TRYCR]	124.859	52.06	1	35	35	121	8.12336e+07	751	84.1027	6.56592	7.90974
V5BJS7	Alanine aminotransferase OS=Trypanosoma cruzi Dm28c GN=TCDM_05026 PE=4 SV=1 - [V5BJS7_TRYCR]	58.1669	37.2	1	13	13	57	8.0881e+07	500	55.2019	7.25439	7.90785
V5A4R3	Retrotransposon hot spot protein (RHS) OS=Trypanosoma cruzi Dm28c GN=TCDM_12759 PE=4 SV=1 - [V5A4R3_TRYCR]	34.49	19.62	1	3	13	35	8.04853e+07	683	78.3633	7.69385	7.90572
A0SZK3	Thiol transferase Tc52 OS=Trypanosoma cruzi PE=2 SV=1 - [A0SZK3_TRYCR]	119.494	58.2	7	29	29	119	7.99936e+07	445	50.6616	6.06201	7.90306
Q4D7A0	60S ribosomal protein L13a, putative OS=Trypanosoma cruzi (strain CL Brener) GN=Tc00.1047053506315.50 PE=3 SV=1 - [Q4D7A0_TRYCC]	33.147	27.48	5	7	7	34	7.92279e+07	222	25.5813	10.8433	7.89888
V5BHA2	Peptidase M20/M25/M40 OS=Trypanosoma cruzi Dm28c GN=TCDM_06069 PE=4 SV=1 - [V5BHA2_TRYCR]	84.2044	55.02	2	19	20	70	7.91354e+07	478	51.8634	5.50342	7.89837
H9AZG3	Actin OS=Trypanosoma cruzi GN=act PE=3 SV=1 - [H9AZG3_TRYCR]	117.905	57.18	5	20	20	106	7.88008e+07	376	42.0009	5.71924	7.89653
Q4DWB5	Transitional endoplasmic reticulum ATPase, putative OS=Trypanosoma cruzi (strain CL Brener) GN=Tc00.1047053509733.170 PE=4 SV=1 - [Q4DWB5_TRYCC]	149.163	54.5	1	6	42	123	7.87003e+07	778	86.0558	5.57959	7.89598
V5B4G8	Cell division cycle protein OS=Trypanosoma cruzi Dm28c GN=TCDM_03233 PE=4 SV=1 - [V5B4G8_TRYCR]	147.123	54.12	1	4	40	122	7.87003e+07	752	83.959	7.75244	7.89598
V5BQQ6	Uncharacterized protein OS=Trypanosoma cruzi Dm28c GN=TCDM_02643 PE=4 SV=1 - [V5BQQ6_TRYCR]	187.625	40.15	1	34	34	133	7.78141e+07	914	101.824	4.67822	7.89106
V5DIT8	Pyruvate dehydrogenase E1 component subunit beta OS=Trypanosoma cruzi Dm28c GN=TCDM_03948 PE=4 SV=1 - [V5DIT8_TRYCR]	50.196	38.62	1	10	10	39	7.60755e+07	347	37.8098	5.35107	7.88125
Q4E256	Nucleoside diphosphate kinase OS=Trypanosoma cruzi (strain CL Brener) GN=Tc00.1047053508707.200 PE=1 SV=1 - [Q4E256_TRYCC]	48.6492	61.44	1	7	7	35	7.59337e+07	153	16.8677	8.41162	7.88043
G8FL60	Delta-9 desaturase OS=Trypanosoma cruzi GN=9des PE=4 SV=1 - [G8FL60_TRYCR]	95.6549	31.18	1	13	13	59	7.58349e+07	433	49.5572	9.01221	7.87987
Q4CS87	Calpain cysteine peptidase, putative (Fragment) OS=Trypanosoma cruzi (strain CL Brener) GN=Tc00.1047053511441.10 PE=3 SV=1 - [Q4CS87_TRYCC]	70.8438	20.31	1	9	17	60	7.51281e+07	1275	145.138	5.63037	7.8758
V5BD20	Histidine ammonia-lyase OS=Trypanosoma cruzi Dm28c GN=TCDM_05967 PE=3 SV=1 - [V5BD20_TRYCR]	95.3248	52.06	1	6	25	98	7.4173e+07	436	47.316	8.86572	7.87025
V5AXK4	Glycerate kinase OS=Trypanosoma cruzi Dm28c GN=TCDM_06036 PE=4 SV=1 - [V5AXK4_TRYCR]	108.474	52	1	25	25	88	7.41205e+07	525	55.9932	8.00146	7.86994
V5BCB8	Glucose-regulated protein 78 OS=Trypanosoma cruzi Dm28c GN=TCDM_08367 PE=3 SV=1 - [V5BCB8_TRYCR]	190.95	60.83	1	40	40	148	7.13893e+07	651	71.3019	5.19873	7.85363
Q4DIB9	GTP-binding nuclear protein OS=Trypanosoma cruzi (strain CL Brener) GN=Tc00.1047053509455.80 PE=3 SV=1 - [Q4DIB9_TRYCC]	60.1443	55.3	2	12	12	45	7.11352e+07	217	24.3823	7.35693	7.85208
Q4CRN7	R27-2 protein, putative OS=Trypanosoma cruzi (strain CL Brener) GN=Tc00.1047053510247.10 PE=4 SV=1 - [Q4CRN7_TRYCC]	109.761	46.78	1	4	24	84	6.97076e+07	1597	181.109	4.43701	7.84328
Q4D1D3	Myosin heavy chain, putative (Fragment) OS=Trypanosoma cruzi (strain CL Brener) GN=Tc00.1047053506491.20 PE=4 SV=1 - [Q4D1D3_TRYCC]	91.2664	69.26	1	2	25	73	6.97076e+07	3543	398.682	4.38623	7.84328
K2MVW9	Aspartate aminotransferase, mitochondrial, putative OS=Trypanosoma cruzi marinkellei GN=MOQ_000380 PE=4 SV=1 - [K2MVW9_TRYCR]	99.3531	47.37	1	1	16	113	6.93308e+07	418	46.0513	8.52881	7.84093
V5DFF3	Heat shock protein OS=Trypanosoma cruzi Dm28c GN=TCDM_05266 PE=3 SV=1 - [V5DFF3_TRYCR]	126.013	47.36	1	39	39	116	6.77577e+07	832	93.4297	5.42725	7.83096
V5BVY2	Aspartate aminotransferase OS=Trypanosoma cruzi Dm28c GN=TCDM_00869 PE=4 SV=1 - [V5BVY2_TRYCR]	116.939	62.2	1	6	23	133	6.72197e+07	418	46.0035	8.73389	7.8275
Q4D1Q4	Aspartate aminotransferase, mitochondrial, putative OS=Trypanosoma cruzi (strain CL Brener) GN=Tc00.1047053510945.70 PE=4 SV=1 - [Q4D1Q4_TRYCC]	99.4496	49.28	1	2	18	116	6.72197e+07	418	46.0134	8.32373	7.8275
Q4DD50	60S ribosomal protein L10, putative OS=Trypanosoma cruzi (strain CL Brener) GN=Tc00.1047053510241.50 PE=4 SV=1 - [Q4DD50_TRYCC]	47.3896	48.36	1	15	15	41	6.59445e+07	213	24.7442	10.6968	7.81918
V5BX72	60S ribosomal protein L13 OS=Trypanosoma cruzi Dm28c GN=TCDM_00273 PE=3 SV=1 - [V5BX72_TRYCR]	67.0857	42.2	1	11	11	51	6.5906e+07	218	25.2778	11.2974	7.81893
Q4DQS9	Uncharacterized protein (Fragment) OS=Trypanosoma cruzi (strain CL Brener) GN=Tc00.1047053511821.179 PE=4 SV=1 - [Q4DQS9_TRYCC]	44.1103	21.97	1	1	5	18	6.57935e+07	1238	143.742	4.52588	7.81818
Q8T8E0	Tryparedoxin OS=Trypanosoma cruzi GN=TPNI PE=4 SV=1 - [Q8T8E0_TRYCR]	22.043	52.08	1	6	6	27	6.57041e+07	144	16.0571	5.2749	7.81759
K2MZ11	ATP-dependent DEAD/H RNA helicase, putative OS=Trypanosoma cruzi marinkellei GN=MOQ_003828 PE=3 SV=1 - [K2MZ11_TRYCR]	44.325	35.22	2	11	11	44	6.54327e+07	406	46.7104	7.51807	7.81579
Q4CY01	Uncharacterized protein (Fragment) OS=Trypanosoma cruzi (strain CL Brener) GN=Tc00.1047053511823.14 PE=4 SV=1 - [Q4CY01_TRYCC]	39.5833	25.69	1	3	5	19	6.4345e+07	1129	132.032	4.70361	7.80851
O61066	Cathepsin B-like protease OS=Trypanosoma cruzi GN=tccb PE=2 SV=1 - [O61066_TRYCR]	23.1685	13.81	1	4	4	22	6.26848e+07	333	36.7498	6.16357	7.79716
Q4DED2	Ribosomal protein L21E (60S), putative OS=Trypanosoma cruzi (strain CL Brener) GN=Tc00.1047053506405.149 PE=1 SV=1 - [Q4DED2_TRYCC]	56.5745	53.46	1	9	9	41	6.24933e+07	159	18.0578	10.9312	7.79583
Q4DKZ4	60S ribosomal protein L18a OS=Trypanosoma cruzi (strain CL Brener) GN=Tc00.1047053506957.90 PE=3 SV=1 - [Q4DKZ4_TRYCC]	27.8025	36.87	2	6	6	21	6.24003e+07	179	20.7651	10.3745	7.79519
Q4D6D8	Uncharacterized protein OS=Trypanosoma cruzi (strain CL Brener) GN=Tc00.1047053509047.40 PE=4 SV=1 - [Q4D6D8_TRYCC]	28.7456	48.99	2	7	7	26	6.14088e+07	198	21.1371	7.31299	7.78823
Q4DAZ6	Heat shock 70 kDa protein, putative (Fragment) OS=Trypanosoma cruzi (strain CL Brener) GN=Tc00.1047053506135.9 PE=3 SV=1 - [Q4DAZ6_TRYCC]	147.189	60.07	1	9	16	118	5.94958e+07	273	30.1284	6.62451	7.77449
V5DN37	Elongation factor Tu OS=Trypanosoma cruzi Dm28c GN=TCDM_02373 PE=4 SV=1 - [V5DN37_TRYCR]	68.9314	44.78	1	21	21	58	5.85002e+07	469	51.8217	7.53271	7.76716
V5DCV2	Acyl-CoA dehydrogenase OS=Trypanosoma cruzi Dm28c GN=TCDM_06407 PE=3 SV=1 - [V5DCV2_TRYCR]	88.9805	47.6	1	25	25	68	5.7937e+07	624	68.6976	7.91357	7.76296
V5BRY2	Uncharacterized protein OS=Trypanosoma cruzi Dm28c GN=TCDM_02199 PE=4 SV=1 - [V5BRY2_TRYCR]	64.1689	7.49	1	9	14	47	5.78637e+07	2124	236.202	5.16064	7.76241
P0CH27	Ubiquitin-60S ribosomal protein L40 OS=Trypanosoma cruzi PE=2 SV=1 - [RL402_TRYCR]	58.822	71.63	2	8	8	49	5.55508e+07	356	40.1056	9.33447	7.74469
V5BHP7	Protein disulfide isomerase OS=Trypanosoma cruzi Dm28c GN=TCDM_05990 PE=3 SV=1 - [V5BHP7_TRYCR]	70.1747	35.96	1	3	15	55	5.47618e+07	445	49.6702	5.35107	7.73848
V5AP89	Uncharacterized protein OS=Trypanosoma cruzi Dm28c GN=TCDM_13059 PE=4 SV=1 - [V5AP89_TRYCR]	24.4414	13.84	1	10	11	33	5.46817e+07	672	77.1718	6.37939	7.73784
V5BNA2	Retrotransposon hot spot (RHS) protein OS=Trypanosoma cruzi Dm28c GN=TCDM_02054 PE=4 SV=1 - [V5BNA2_TRYCR]	102.978	35.06	1	22	29	81	5.41476e+07	830	94.5973	8.82178	7.73358
Q4D6I3	Uncharacterized protein OS=Trypanosoma cruzi (strain CL Brener) GN=Tc00.1047053508823.70 PE=4 SV=1 - [Q4D6I3_TRYCC]	37.3269	42.32	2	9	9	52	5.38123e+07	241	27.8971	8.89502	7.73088
Q4DJX1	Ribosomal protein L3, putative OS=Trypanosoma cruzi (strain CL Brener) GN=Tc00.1047053510879.110 PE=3 SV=1 - [Q4DJX1_TRYCC]	76.1861	45.09	2	22	22	74	5.33218e+07	428	48.5093	11.0923	7.72691
Q4E3F7	Protein disulfide-isomerase OS=Trypanosoma cruzi (strain CL Brener) GN=Tc00.1047053507611.370 PE=3 SV=1 - [Q4E3F7_TRYCC]	69.5072	37.42	1	4	16	55	5.32953e+07	481	53.5139	4.97021	7.72669
V5B5L8	Delta-1-pyrroline-5-carboxylate synthase OS=Trypanosoma cruzi Dm28c GN=TCDM_02659 PE=3 SV=1 - [V5B5L8_TRYCR]	91.0132	38.83	1	26	26	87	5.27806e+07	752	81.1311	6.43018	7.72247
V5BT68	Mitochondrial carrier protein OS=Trypanosoma cruzi Dm28c GN=TCDM_00031 PE=3 SV=1 - [V5BT68_TRYCR]	48.4911	37.03	1	10	10	46	5.24159e+07	316	34.2755	9.23193	7.71946
V5AYP7	Trypanothione synthetase OS=Trypanosoma cruzi Dm28c GN=TCDM_05464 PE=4 SV=1 - [V5AYP7_TRYCR]	43.6269	36.01	1	20	20	47	5.10275e+07	647	73.4888	5.56689	7.7078
Q27791	Superoxide dismutase OS=Trypanosoma cruzi PE=3 SV=1 - [Q27791_TRYCR]	23.073	23.08	3	4	4	15	5.09855e+07	195	21.8189	7.1665	7.70745
Q4CMU8	NADH-dependent fumarate reductase, putative OS=Trypanosoma cruzi (strain CL Brener) GN=Tc00.1047053510215.10 PE=4 SV=1 - [Q4CMU8_TRYCC]	128.606	28.55	1	2	29	92	5.07232e+07	1142	124.718	8.66064	7.70521
V5DTU9	ATP-dependent 6-phosphofructokinase OS=Trypanosoma cruzi Dm28c GN=pfk PE=3 SV=1 - [V5DTU9_TRYCR]	81.9623	35.89	2	22	22	79	5.04725e+07	560	62.0495	9.39307	7.70305
V5C1M1	Pyruvate kinase OS=Trypanosoma cruzi Dm28c GN=TCDM_00417 PE=3 SV=1 - [V5C1M1_TRYCR]	115.5	47.09	1	20	20	87	5.01289e+07	499	54.5888	7.38623	7.70009
V5BF65	Cytochrome c oxidase subunit IV OS=Trypanosoma cruzi Dm28c GN=TCDM_05015 PE=4 SV=1 - [V5BF65_TRYCR]	77.7147	62.87	1	23	23	80	4.99154e+07	334	38.9214	6.06201	7.69823
Q4CNF4	60S ribosomal protein L11, putative OS=Trypanosoma cruzi (strain CL Brener) GN=Tc00.1047053508197.10 PE=1 SV=1 - [Q4CNF4_TRYCC]	20.1875	31.25	1	6	6	16	4.9548e+07	192	22.2448	10.1255	7.69503
V5D7H4	Cyclophilin OS=Trypanosoma cruzi Dm28c GN=TCDM_08772 PE=4 SV=1 - [V5D7H4_TRYCR]	91.5002	45.2	1	16	16	59	4.86205e+07	354	38.3393	5.97314	7.68682
V5AKS1	Retrotransposon hot spot (RHS) protein OS=Trypanosoma cruzi Dm28c GN=TCDM_11153 PE=4 SV=1 - [V5AKS1_TRYCR]	48.2034	14.37	1	4	13	49	4.80459e+07	835	96.402	7.85498	7.68166
K2MRY2	Isocitrate dehydrogenase [NADP] OS=Trypanosoma cruzi marinkellei GN=MOQ_006369 PE=3 SV=1 - [K2MRY2_TRYCR]	66.7736	43.96	1	3	18	65	4.80378e+07	414	46.8435	7.32764	7.68158
Q4E4L7	Isocitrate dehydrogenase [NADP] OS=Trypanosoma cruzi (strain CL Brener) GN=Tc00.1047053506925.319 PE=3 SV=1 - [Q4E4L7_TRYCC]	65.8588	50.61	1	4	19	75	4.80378e+07	413	46.8286	7.81104	7.68158
Q4E162	Probable eukaryotic initiation factor 4A OS=Trypanosoma cruzi (strain CL Brener) GN=Tc00.1047053511585.190 PE=3 SV=1 - [IF4A_TRYCC]	62.4798	35.4	3	14	14	44	4.79674e+07	404	45.4754	6.41748	7.68095
Q4E581	Ribosomal protein L35A, putative OS=Trypanosoma cruzi (strain CL Brener) GN=Tc00.1047053506559.470 PE=1 SV=1 - [Q4E581_TRYCC]	11.9088	29.53	1	4	4	16	4.79441e+07	149	16.8812	11.6196	7.68073
V5BRL1	Squalene monooxygenase OS=Trypanosoma cruzi Dm28c GN=TCDM_04105 PE=4 SV=1 - [V5BRL1_TRYCR]	81.9817	36.19	1	19	19	69	4.76853e+07	572	63.7508	8.66064	7.67838
P52270	Triosephosphate isomerase, glycosomal OS=Trypanosoma cruzi PE=1 SV=1 - [TPIS_TRYCR]	45.9594	41.04	2	11	11	50	4.76695e+07	251	27.3124	8.42627	7.67824
V5BP86	Nucleoside phosphorylase OS=Trypanosoma cruzi Dm28c GN=TCDM_03298 PE=4 SV=1 - [V5BP86_TRYCR]	102.667	45.64	1	14	14	70	4.69281e+07	344	37.0288	6.60986	7.67143
K2N4P9	Methyltransferase OS=Trypanosoma cruzi marinkellei GN=MOQ_006573 PE=3 SV=1 - [K2N4P9_TRYCR]	51.6145	35.65	1	3	12	44	4.66899e+07	359	40.3569	6.63916	7.66922
Q4D779	NADH-dependent fumarate reductase, putative OS=Trypanosoma cruzi (strain CL Brener) GN=Tc00.1047053503849.60 PE=4 SV=1 - [Q4D779_TRYCC]	59.8791	20.79	1	4	13	48	4.66037e+07	789	85.4378	6.62451	7.66842
Q4CYC6	Uncharacterized protein OS=Trypanosoma cruzi (strain CL Brener) GN=Tc00.1047053510679.40 PE=4 SV=1 - [Q4CYC6_TRYCC]	42.0645	38.68	1	2	17	58	4.65186e+07	455	52.1881	8.71924	7.66763
V5ARP0	3-ketoacyl-CoA thiolase OS=Trypanosoma cruzi Dm28c GN=TCDM_08701 PE=3 SV=1 - [V5ARP0_TRYCR]	56.1399	54.69	1	17	17	72	4.63951e+07	437	46.3918	8.19189	7.66647
K2N128	60S ribosomal protein L2, putative OS=Trypanosoma cruzi marinkellei GN=MOQ_007971 PE=4 SV=1 - [K2N128_TRYCR]	57.9532	43.08	3	11	11	45	4.61402e+07	260	28.371	10.7554	7.66408
V5B4M0	Glutamate dehydrogenase OS=Trypanosoma cruzi Dm28c GN=TCDM_03103 PE=4 SV=1 - [V5B4M0_TRYCR]	76.2268	32.3	1	12	27	84	4.60194e+07	1000	113.1	7.66455	7.66294
V5D9A3	Glutamamyl carboxypeptidase OS=Trypanosoma cruzi Dm28c GN=TCDM_07976 PE=4 SV=1 - [V5D9A3_TRYCR]	29.3783	30.2	1	8	13	32	4.57571e+07	394	43.6911	7.59131	7.66046
Q4CXJ6	Spermidine synthase, putative OS=Trypanosoma cruzi (strain CL Brener) GN=Tc00.1047053510337.40 PE=3 SV=1 - [Q4CXJ6_TRYCC]	29.2986	32.43	2	9	9	28	4.56983e+07	296	33.0684	5.51611	7.6599
V5AUF3	Stress-induced protein sti1 OS=Trypanosoma cruzi Dm28c GN=TCDM_07494 PE=4 SV=1 - [V5AUF3_TRYCR]	112.676	55.04	2	30	30	94	4.54616e+07	556	63.1558	6.90283	7.65765
V5BLM1	Calcium-transporting ATPase OS=Trypanosoma cruzi Dm28c GN=TCDM_06126 PE=3 SV=1 - [V5BLM1_TRYCR]	162.78	34.69	1	15	31	147	4.52908e+07	1006	109.58	6.41748	7.65601
K2MNZ2	Calcium-transporting ATPase OS=Trypanosoma cruzi marinkellei GN=MOQ_008915 PE=3 SV=1 - [K2MNZ2_TRYCR]	55.2597	19.88	1	1	17	67	4.52908e+07	1006	109.725	6.46826	7.65601
V5BHU4	Uncharacterized protein OS=Trypanosoma cruzi Dm28c GN=TCDM_03925 PE=4 SV=1 - [V5BHU4_TRYCR]	89.8851	42.75	1	25	25	81	4.48798e+07	662	72.2983	7.28369	7.65205
V5BEW0	Histone H3 OS=Trypanosoma cruzi Dm28c GN=TCDM_14033 PE=3 SV=1 - [V5BEW0_TRYCR]	19.7665	39.1	3	4	4	12	4.46151e+07	133	14.7531	11.2827	7.64948
V5BBP4	Adenylosuccinate synthetase OS=Trypanosoma cruzi Dm28c GN=TCDM_08690 PE=3 SV=1 - [V5BBP4_TRYCR]	99.1395	60.71	1	29	29	78	4.34451e+07	616	68.3096	8.17725	7.63794
D9I8N9	Methyltransferase OS=Trypanosoma cruzi GN=SMT1 PE=2 SV=1 - [D9I8N9_TRYCR]	55.3887	35.1	1	2	11	41	4.34064e+07	359	40.3659	6.91748	7.63755
V5B5I4	Calpain-like cysteine peptidase OS=Trypanosoma cruzi Dm28c GN=TCDM_09424 PE=3 SV=1 - [V5B5I4_TRYCR]	70.932	41.1	1	28	28	72	4.30237e+07	837	95.6685	5.07178	7.63371
V5D8Q5	Acetylornithine deacetylase OS=Trypanosoma cruzi Dm28c GN=TCDM_08179 PE=4 SV=1 - [V5D8Q5_TRYCR]	47.6053	46.08	1	15	18	44	4.29032e+07	395	43.0612	5.35107	7.63249
Q6QR20	NUP-1 OS=Trypanosoma cruzi GN=NUP-1 PE=4 SV=2 - [Q6QR20_TRYCR]	108.206	53.82	2	18	26	84	4.26041e+07	3177	348.452	4.84326	7.62945
V5BZ53	Glucose-regulated protein 78 OS=Trypanosoma cruzi Dm28c GN=TCDM_01248 PE=3 SV=1 - [V5BZ53_TRYCR]	70.5112	40.96	1	11	14	57	4.25901e+07	481	52.6558	5.19873	7.62931
V5AZ52	Pyruvate dehydrogenase E1 component subunit alpha OS=Trypanosoma cruzi Dm28c GN=TCDM_05264 PE=4 SV=1 - [V5AZ52_TRYCR]	64.6266	58.2	1	19	19	75	4.22201e+07	378	42.6411	7.84033	7.62552
V5AZD0	Uncharacterized protein OS=Trypanosoma cruzi Dm28c GN=TCDM_05145 PE=4 SV=1 - [V5AZD0_TRYCR]	35.9482	49.2	1	11	11	33	4.21827e+07	250	27.4907	7.66455	7.62513
Q4D4X1	Succinate dehydrogenase [ubiquinone] flavoprotein subunit, mitochondrial OS=Trypanosoma cruzi (strain CL Brener) GN=Tc00.1047053511909.40 PE=3 SV=1 - [Q4D4X1_TRYCC]	71.9188	46.8	4	20	20	61	4.21285e+07	609	66.8612	6.66846	7.62458
V5D0C5	Uncharacterized protein OS=Trypanosoma cruzi Dm28c GN=TCDM_11546 PE=4 SV=1 - [V5D0C5_TRYCR]	0	4.03	1	2	2	5	4.19297e+07	720	76.611	4.69092	7.62252
V5BS80	ATP-dependent RNA helicase OS=Trypanosoma cruzi Dm28c GN=TCDM_00483 PE=3 SV=1 - [V5BS80_TRYCR]	62.2764	39.3	1	20	20	71	4.18837e+07	631	68.6638	8.98291	7.62204
Q4D6I5	40S ribosomal protein S14, putative OS=Trypanosoma cruzi (strain CL Brener) GN=Tc00.1047053409117.20 PE=1 SV=1 - [Q4D6I5_TRYCC]	47.4945	42.36	1	8	8	39	4.17543e+07	144	15.5579	9.93506	7.6207
K2NW21	14-3-3 protein, putative OS=Trypanosoma cruzi marinkellei GN=MOQ_000542 PE=3 SV=1 - [K2NW21_TRYCR]	41.7287	51.59	3	12	12	40	4.16772e+07	252	29.0307	5.05908	7.6199
Q4CMR1	Uncharacterized protein (Fragment) OS=Trypanosoma cruzi (strain CL Brener) GN=Tc00.1047053509577.9 PE=4 SV=1 - [Q4CMR1_TRYCC]	26.7842	19.29	1	2	7	24	4.16342e+07	1161	126.538	4.80518	7.61945
V5BM55	2,3-bisphosphoglycerate-independent phosphoglycerate mutase OS=Trypanosoma cruzi Dm28c GN=TCDM_05955 PE=4 SV=1 - [V5BM55_TRYCR]	49.1287	44.77	1	20	20	64	4.15358e+07	554	60.2423	5.92236	7.61842
V5BA05	Calpain cysteine peptidase OS=Trypanosoma cruzi Dm28c GN=TCDM_09422 PE=3 SV=1 - [V5BA05_TRYCR]	75.1424	47.82	1	19	19	65	4.14295e+07	665	75.5058	5.5542	7.61731
Q4CXI6	Uncharacterized protein OS=Trypanosoma cruzi (strain CL Brener) GN=Tc00.1047053508821.40 PE=4 SV=1 - [Q4CXI6_TRYCC]	65.8977	36.11	1	4	12	37	4.12641e+07	396	42.7286	8.19189	7.61557
V5DJK9	NADH-dependent fumarate reductase OS=Trypanosoma cruzi Dm28c GN=TCDM_03631 PE=4 SV=1 - [V5DJK9_TRYCR]	87.7003	27.63	1	20	29	78	4.11372e+07	1216	132.55	7.06396	7.61424
Q4CQ63	40S ribosomal protein SA OS=Trypanosoma cruzi (strain CL Brener) GN=Tc00.1047053510425.19 PE=1 SV=1 - [Q4CQ63_TRYCC]	18.6699	35.51	2	9	9	20	4.10075e+07	245	27.8303	8.17725	7.61286
V5AMR3	Uncharacterized protein OS=Trypanosoma cruzi Dm28c GN=TCDM_13603 PE=4 SV=1 - [V5AMR3_TRYCR]	78.5169	53.59	1	2	14	50	4.06594e+07	306	33.1895	6.68311	7.60916
Q4CXW2	Elongation factor 1-gamma (EF-1-gamma), putative OS=Trypanosoma cruzi (strain CL Brener) GN=Tc00.1047053510163.20 PE=4 SV=1 - [Q4CXW2_TRYCC]	47.3774	34.79	1	13	13	46	4.04869e+07	411	46.5553	6.17627	7.60731
V5C1C6	Lanosterol 14-alpha-demethylase OS=Trypanosoma cruzi Dm28c GN=TCDM_00707 PE=3 SV=1 - [V5C1C6_TRYCR]	93.4651	38.05	2	18	18	76	4.03128e+07	481	54.7412	8.11865	7.60544
Q4DR82	Sterol C-24 reductase, putative OS=Trypanosoma cruzi (strain CL Brener) GN=Tc00.1047053506577.120 PE=4 SV=1 - [Q4DR82_TRYCC]	33.9312	11.07	1	6	6	21	3.91287e+07	488	57.7353	8.82178	7.59249
Q26952	TCJ2 protein OS=Trypanosoma cruzi GN=TCJ2 PE=3 SV=1 - [Q26952_TRYCR]	58.8379	47.87	3	17	17	54	3.86688e+07	399	44.1902	7.40088	7.58736
Q4D5X2	Clathrin heavy chain OS=Trypanosoma cruzi (strain CL Brener) GN=Tc00.1047053506167.50 PE=3 SV=1 - [Q4D5X2_TRYCC]	150.516	42.08	2	60	60	160	3.80619e+07	1704	192.765	6.1001	7.58049
V5BL63	Dipeptidyl-peptidase OS=Trypanosoma cruzi Dm28c GN=TCDM_06384 PE=4 SV=1 - [V5BL63_TRYCR]	66.3269	34.27	1	17	17	49	3.77826e+07	677	76.9602	5.84619	7.57729
V5DPU1	60S ribosomal protein L7a OS=Trypanosoma cruzi Dm28c GN=TCDM_01690 PE=4 SV=1 - [V5DPU1_TRYCR]	57.0105	39.41	2	12	12	38	3.73388e+07	307	33.758	11.1069	7.57216
Q4D8D3	Cofilin/actin depolymerizing factor, putative OS=Trypanosoma cruzi (strain CL Brener) GN=Tc00.1047053508411.10 PE=3 SV=1 - [Q4D8D3_TRYCC]	37.2669	71.74	1	10	10	33	3.67303e+07	138	15.7358	6.01123	7.56502
Q4CPG3	Chaperonin TCP20, putative OS=Trypanosoma cruzi (strain CL Brener) GN=Tc00.1047053509583.10 PE=3 SV=1 - [Q4CPG3_TRYCC]	54.8864	43.09	1	20	20	49	3.66674e+07	543	58.9619	7.69385	7.56428
V5B774	Leucyl-tRNA synthetase OS=Trypanosoma cruzi Dm28c GN=TCDM_08673 PE=3 SV=1 - [V5B774_TRYCR]	68.1944	29.28	1	25	25	67	3.656e+07	1076	121.755	6.96143	7.56301
A0A0M3NVD0	Ascorbate-dependent peroxidase OS=Trypanosoma cruzi PE=3 SV=1 - [A0A0M3NVD0_TRYCR]	36.6548	31.71	2	1	9	38	3.64307e+07	328	36.5489	7.38623	7.56147
V5BM56	Ascorbate-dependent peroxidase OS=Trypanosoma cruzi Dm28c GN=TCDM_04015 PE=3 SV=1 - [V5BM56_TRYCR]	18.1301	40.73	1	2	10	33	3.64307e+07	248	27.9005	7.06396	7.56147
V5DKE1	Reiske iron-sulfur protein OS=Trypanosoma cruzi Dm28c GN=TCDM_03402 PE=4 SV=1 - [V5DKE1_TRYCR]	24.8526	33.33	3	9	9	27	3.63808e+07	297	33.7361	7.69385	7.56087
V5B1V6	RNA helicase OS=Trypanosoma cruzi Dm28c GN=TCDM_04204 PE=4 SV=1 - [V5B1V6_TRYCR]	51.4858	27.29	1	15	15	41	3.61452e+07	436	49.3171	7.07861	7.55805
V5D2Y5	Uncharacterized protein OS=Trypanosoma cruzi Dm28c GN=TCDM_10537 PE=4 SV=1 - [V5D2Y5_TRYCR]	40.1769	39.3	1	2	17	60	3.59921e+07	458	52.9601	8.79248	7.55621
O62594	40S ribosomal protein S4 OS=Trypanosoma cruzi GN=rpS4-3 PE=2 SV=1 - [O62594_TRYCR]	63.1832	50.55	1	14	14	67	3.53879e+07	273	30.8557	10.3892	7.54885
V5BHF5	Peptidyl-prolyl cis-trans isomerase OS=Trypanosoma cruzi Dm28c GN=TCDM_14238 PE=3 SV=1 - [V5BHF5_TRYCR]	22.7262	30.1	4	8	8	28	3.5383e+07	196	21.3596	8.93896	7.5488
V5BK66	Thiolase protein-like protein OS=Trypanosoma cruzi Dm28c GN=TCDM_04889 PE=3 SV=1 - [V5BK66_TRYCR]	39.5634	30.43	1	13	13	36	3.53569e+07	447	47.9049	8.77783	7.54847
Q4CXR9	Cystathionine beta-synthase OS=Trypanosoma cruzi (strain CL Brener) GN=Tc00.1047053506905.50 PE=4 SV=1 - [Q4CXR9_TRYCC]	54.7324	53.39	2	10	17	62	3.48092e+07	384	42.0374	6.78564	7.54169
V5CHW2	Uncharacterized protein OS=Trypanosoma cruzi Dm28c GN=TCDM_13604 PE=4 SV=1 - [V5CHW2_TRYCR]	62.7207	51.63	1	2	14	41	3.46283e+07	306	33.1335	6.68311	7.53943
V5AKF9	Retrotransposon hot spot (RHS) protein OS=Trypanosoma cruzi Dm28c GN=TCDM_11281 PE=4 SV=1 - [V5AKF9_TRYCR]	13.1151	8.72	1	3	8	21	3.4477e+07	917	104.428	6.17627	7.53753
V5ATK8	Uncharacterized protein OS=Trypanosoma cruzi Dm28c GN=TCDM_07893 PE=4 SV=1 - [V5ATK8_TRYCR]	80.8375	32.75	1	3	23	60	3.4206e+07	803	88.7688	8.41162	7.5341
V5DQB8	Succinyl-CoA:3-ketoacid-coenzyme A transferase OS=Trypanosoma cruzi Dm28c GN=TCDM_01578 PE=3 SV=1 - [V5DQB8_TRYCR]	89.5494	38.09	1	17	17	55	3.41106e+07	491	52.6169	7.82568	7.53289
K2N0W4	60S ribosomal protein L4, putative OS=Trypanosoma cruzi marinkellei GN=MOQ_003083 PE=4 SV=1 - [K2N0W4_TRYCR]	55.8682	40.46	4	14	14	52	3.4022e+07	393	43.5304	11.5171	7.53176
V5DTT7	Enoyl-CoA hydratase OS=Trypanosoma cruzi Dm28c GN=TCDM_00259 PE=3 SV=1 - [V5DTT7_TRYCR]	58.1711	61.05	2	14	14	49	3.38153e+07	267	28.7711	8.6167	7.52911
Q4DNM4	NADH-cytochrome b5 reductase OS=Trypanosoma cruzi (strain CL Brener) GN=Tc00.1047053506821.210 PE=3 SV=1 - [Q4DNM4_TRYCC]	28.4371	28.9	2	7	7	27	3.34854e+07	308	34.3515	8.25049	7.52486
K2P9C9	S-adenosylmethionine synthase OS=Trypanosoma cruzi marinkellei GN=MOQ_002100 PE=3 SV=1 - [K2P9C9_TRYCR]	45.0902	33.5	2	14	14	45	3.32705e+07	394	43.411	6.48096	7.52206
V5AUX6	Major vault protein OS=Trypanosoma cruzi Dm28c GN=TCDM_07264 PE=4 SV=1 - [V5AUX6_TRYCR]	65.4062	42.36	1	30	30	69	3.29818e+07	838	94.5762	7.15186	7.51827
J3JZZ0	Cathepsin L-like protein OS=Trypanosoma cruzi GN=CatL-like PE=3 SV=1 - [J3JZZ0_TRYCR]	29.8387	12.42	2	7	7	20	3.28784e+07	467	49.572	6.1001	7.51691
Q4E093	40S ribosomal protein S18, putative OS=Trypanosoma cruzi (strain CL Brener) GN=Tc00.1047053506679.100 PE=1 SV=1 - [Q4E093_TRYCC]	31.2653	39.87	1	9	9	29	3.28529e+07	153	17.5364	10.7554	7.51657
Q4CZR0	Small GTP-binding protein Rab1, putative OS=Trypanosoma cruzi (strain CL Brener) GN=Tc00.1047053503715.30 PE=4 SV=1 - [Q4CZR0_TRYCC]	15.2209	33.33	1	6	8	19	3.27493e+07	210	22.8185	7.76709	7.5152
Q2TJ65	Superoxide dismutase (Fragment) OS=Trypanosoma cruzi GN=FeSODA PE=3 SV=1 - [Q2TJ65_TRYCR]	30.289	36.79	1	8	8	27	3.26225e+07	212	23.6399	8.80713	7.51352
V5AR01	T-complex protein 1 subunit delta OS=Trypanosoma cruzi Dm28c GN=TCDM_09015 PE=3 SV=1 - [V5AR01_TRYCR]	48.0497	52.33	2	24	24	57	3.26096e+07	537	58.6926	7.53271	7.51335
K2LZ01	40S ribosomal protein S2, putative (Fragment) OS=Trypanosoma cruzi marinkellei GN=MOQ_008343 PE=3 SV=1 - [K2LZ01_TRYCR]	21.6772	35.5	3	9	9	22	3.25416e+07	262	28.4268	9.78857	7.51244
V5DLG6	U-box domain protein OS=Trypanosoma cruzi Dm28c GN=TCDM_03040 PE=4 SV=1 - [V5DLG6_TRYCR]	41.8455	20.66	1	11	11	33	3.20157e+07	605	67.8042	6.62451	7.50536
V5BR79	Succinate dehydrogenase flavoprotein subunit OS=Trypanosoma cruzi Dm28c GN=TCDM_04262 PE=4 SV=1 - [V5BR79_TRYCR]	76.8225	61.11	1	27	27	80	3.19684e+07	486	53.7538	6.94678	7.50472
V5B0F3	Uncharacterized protein OS=Trypanosoma cruzi Dm28c GN=TCDM_04704 PE=4 SV=1 - [V5B0F3_TRYCR]	41.8499	32.41	1	13	13	44	3.196e+07	469	53.5444	7.23975	7.50461
Q4CVJ1	Uncharacterized protein OS=Trypanosoma cruzi (strain CL Brener) GN=Tc00.1047053504199.20 PE=4 SV=1 - [Q4CVJ1_TRYCC]	14.0063	44.74	1	6	6	15	3.19307e+07	152	16.3503	9.26123	7.50421
Q4DJA1	Uncharacterized protein OS=Trypanosoma cruzi (strain CL Brener) GN=Tc00.1047053511815.40 PE=4 SV=1 - [Q4DJA1_TRYCC]	26.1427	31	1	10	10	19	3.19197e+07	471	52.548	8.20654	7.50406
A7UL80	Transketolase OS=Trypanosoma cruzi PE=3 SV=1 - [A7UL80_TRYCR]	30.5743	25.45	3	11	11	35	3.18258e+07	672	72.8057	6.90283	7.50278
Q4CV48	Cytochrome c, putative OS=Trypanosoma cruzi (strain CL Brener) GN=Tc00.1047053508959.4 PE=3 SV=1 - [Q4CV48_TRYCC]	13.9116	21.05	1	3	3	8	3.15248e+07	114	12.2313	9.53955	7.49865
Q4CZV4	Retrotransposon hot spot (RHS) protein, putative (Fragment) OS=Trypanosoma cruzi (strain CL Brener) GN=Tc00.1047053509903.5 PE=4 SV=1 - [Q4CZV4_TRYCC]	24.1756	10.79	1	3	6	18	3.11337e+07	445	51.3928	5.2876	7.49323
V5DCW6	Ribose 5-phosphate isomerase OS=Trypanosoma cruzi Dm28c GN=TCDM_14453 PE=4 SV=1 - [V5DCW6_TRYCR]	26.6944	43.4	1	6	6	21	3.09244e+07	159	17.2768	6.87354	7.4903
Q4DF36	Cystathionine beta-synthase, putative OS=Trypanosoma cruzi (strain CL Brener) GN=Tc00.1047053508177.129 PE=4 SV=1 - [Q4DF36_TRYCC]	31.6236	40.36	1	2	9	28	3.08836e+07	275	30.4133	5.47803	7.48973
V5B8X2	40S ribosomal protein S6 OS=Trypanosoma cruzi Dm28c GN=TCDM_07959 PE=3 SV=1 - [V5B8X2_TRYCR]	33.8491	38.8	2	11	11	39	3.07469e+07	250	28.2759	11.4731	7.4878
V5BD32	Chaperonin OS=Trypanosoma cruzi Dm28c GN=TCDM_05987 PE=3 SV=1 - [V5BD32_TRYCR]	101.17	46.74	1	23	23	79	3.06939e+07	537	58.2522	5.46533	7.48705
V5BXE5	Ribokinase OS=Trypanosoma cruzi Dm28c GN=TCDM_01953 PE=3 SV=1 - [V5BXE5_TRYCR]	37.787	36.97	1	10	10	28	3.01553e+07	330	35.1935	6.96143	7.47936
V5DIG4	Uncharacterized protein OS=Trypanosoma cruzi Dm28c GN=TCDM_04102 PE=4 SV=1 - [V5DIG4_TRYCR]	123.887	14.48	1	51	51	108	2.96533e+07	4669	533.722	5.47803	7.47207
Q4DZT1	Glyceraldehyde-3-phosphate dehydrogenase OS=Trypanosoma cruzi (strain CL Brener) GN=Tc00.1047053510105.230 PE=1 SV=1 - [Q4DZT1_TRYCC]	18.5662	32.84	2	9	9	21	2.93863e+07	338	36.4058	8.45557	7.46814
V5BEV7	Uncharacterized protein OS=Trypanosoma cruzi Dm28c GN=TCDM_09292 PE=4 SV=1 - [V5BEV7_TRYCR]	0	4.4	3	2	2	2	2.92541e+07	840	89.9897	6.49365	7.46619
V5BX52	Aldehyde dehydrogenase OS=Trypanosoma cruzi Dm28c GN=TCDM_02137 PE=3 SV=1 - [V5BX52_TRYCR]	60.4942	43.77	1	17	17	47	2.91307e+07	562	61.0146	7.2251	7.46435
Q4CRH9	40S ribosomal protein S11, putative OS=Trypanosoma cruzi (strain CL Brener) GN=Tc00.1047053511139.20 PE=3 SV=1 - [Q4CRH9_TRYCC]	12.2064	29.48	3	6	6	23	2.9121e+07	173	19.9446	10.4185	7.46421
V5ASA0	Threonyl-tRNA synthetase OS=Trypanosoma cruzi Dm28c GN=TCDM_08438 PE=3 SV=1 - [V5ASA0_TRYCR]	96.0822	46.57	1	33	33	92	2.90758e+07	816	92.6495	6.90283	7.46353
Q4CTD7	Histone H2B OS=Trypanosoma cruzi (strain CL Brener) GN=Tc00.1047053511635.20 PE=3 SV=1 - [Q4CTD7_TRYCC]	12.2507	51.79	2	6	6	12	2.89621e+07	112	12.3386	11.6343	7.46183
V5BHK0	Transaldolase OS=Trypanosoma cruzi Dm28c GN=TCDM_08056 PE=3 SV=1 - [V5BHK0_TRYCR]	47.2186	53.17	1	15	15	48	2.89539e+07	331	36.424	6.12549	7.46171
Q4CT37	2-amino-3-ketobutyrate coenzyme A ligase, putative OS=Trypanosoma cruzi (strain CL Brener) GN=Tc00.1047053511899.40 PE=3 SV=1 - [Q4CT37_TRYCC]	79.0882	47.52	2	16	16	69	2.89218e+07	404	43.5864	7.18115	7.46123
Q4CRU8	Alkyl-dihydroxyacetone phosphate synthase, putative OS=Trypanosoma cruzi (strain CL Brener) GN=Tc00.1047053503815.10 PE=4 SV=1 - [Q4CRU8_TRYCC]	31.4278	21.86	1	12	12	35	2.87935e+07	613	69.2717	7.56201	7.4593
V5BU64	Universal minicircle sequence binding protein (UMSBP) OS=Trypanosoma cruzi Dm28c GN=TCDM_13905 PE=4 SV=1 - [V5BU64_TRYCR]	41.9341	63.73	3	8	8	39	2.87914e+07	193	20.4631	8.39697	7.45926
K2MTF7	Glutamate dehydrogenase, putative OS=Trypanosoma cruzi marinkellei GN=MOQ_005811 PE=4 SV=1 - [K2MTF7_TRYCR]	37.3144	19.22	1	1	16	48	2.87636e+07	999	112.793	6.88818	7.45884
V5B836	Inositol-3-phosphate synthase OS=Trypanosoma cruzi Dm28c GN=TCDM_08270 PE=4 SV=1 - [V5B836_TRYCR]	38.159	36.48	1	17	17	44	2.87001e+07	529	58.4466	6.48096	7.45788
Q4DFE2	2-hydroxy-3-oxopropionate reductase, putative OS=Trypanosoma cruzi (strain CL Brener) GN=Tc00.1047053507017.40 PE=4 SV=1 - [Q4DFE2_TRYCC]	53.0927	38.41	2	8	8	46	2.84325e+07	302	31.8433	6.7124	7.45382
Q4DFL2	I/6 autoantigen, putative OS=Trypanosoma cruzi (strain CL Brener) GN=Tc00.1047053508323.100 PE=4 SV=1 - [Q4DFL2_TRYCC]	34.4765	48.37	1	7	8	24	2.82652e+07	215	23.2106	5.26221	7.45125
V5BIL1	2-oxoglutarate dehydrogenase subunit OS=Trypanosoma cruzi Dm28c GN=TCDM_07647 PE=4 SV=1 - [V5BIL1_TRYCR]	76.7954	42.9	1	32	32	91	2.79611e+07	1007	113.652	6.25244	7.44656
Q4DYW4	Retrotransposon hot spot (RHS) protein, putative OS=Trypanosoma cruzi (strain CL Brener) GN=Tc00.1047053507167.20 PE=4 SV=1 - [Q4DYW4_TRYCC]	24.2708	8.16	1	2	7	24	2.76629e+07	944	108.132	6.16357	7.4419
Q4DKY2	2-oxoglutarate dehydrogenase E1 component, putative OS=Trypanosoma cruzi (strain CL Brener) GN=Tc00.1047053506337.70 PE=4 SV=1 - [Q4DKY2_TRYCC]	85.4691	27.93	1	2	22	73	2.76158e+07	1006	112.298	6.65381	7.44116
V5BTR1	Aminopeptidase OS=Trypanosoma cruzi Dm28c GN=TCDM_01548 PE=4 SV=1 - [V5BTR1_TRYCR]	34.8831	38.24	1	14	14	36	2.74479e+07	557	59.9061	7.34229	7.43851
Q4DJT8	Mevalonate kinase OS=Trypanosoma cruzi (strain CL Brener) GN=Tc00.1047053509237.10 PE=3 SV=1 - [Q4DJT8_TRYCC]	35.0724	23.48	1	6	6	30	2.73014e+07	328	35.2519	6.7124	7.43618
V5BQ45	40S ribosomal protein S16 OS=Trypanosoma cruzi Dm28c GN=TCDM_14278 PE=4 SV=1 - [V5BQ45_TRYCR]	21.4371	51.68	1	8	8	19	2.72889e+07	149	16.8131	10.3159	7.43599
Q4DW38	40S ribosomal protein S24 OS=Trypanosoma cruzi (strain CL Brener) GN=Tc00.1047053507681.150 PE=1 SV=1 - [Q4DW38_TRYCC]	13.1874	25.55	1	4	4	12	2.72502e+07	137	15.6578	11.0776	7.43537
V5C2S4	T-complex protein 1 OS=Trypanosoma cruzi Dm28c GN=TCDM_00106 PE=3 SV=1 - [V5C2S4_TRYCR]	76.3393	45.42	1	21	21	70	2.69486e+07	568	61.3595	7.51807	7.43054
K2N161	Retrotransposon hot spot (RHS) protein, putative (Fragment) OS=Trypanosoma cruzi marinkellei GN=MOQ_002994 PE=4 SV=1 - [K2N161_TRYCR]	5.84243	10.27	1	2	6	13	2.68093e+07	594	67.8216	8.11865	7.42829
Q4DBC5	Orotidine-5-phosphate decarboxylase/orotate phosphoribosyltransferase, putative OS=Trypanosoma cruzi (strain CL Brener) GN=Tc00.1047053507059.60 PE=3 SV=1 - [Q4DBC5_TRYCC]	30.2337	37.99	1	14	14	30	2.65089e+07	458	49.6573	8.89502	7.42339
Q4DWS5	Hsc70-interacting protein, putative OS=Trypanosoma cruzi (strain CL Brener) GN=Tc00.1047053508409.210 PE=4 SV=1 - [Q4DWS5_TRYCC]	34.4891	22.75	2	7	7	33	2.63633e+07	378	41.5822	5.0083	7.421
V5BFF6	Vacuolar-type proton translocating pyrophosphatase 1 OS=Trypanosoma cruzi Dm28c GN=TCDM_04844 PE=3 SV=1 - [V5BFF6_TRYCR]	51.0348	16.34	1	14	14	43	2.63294e+07	814	85.3675	5.03369	7.42044
V5BWU3	2-oxoglutarate dehydrogenase E1 component OS=Trypanosoma cruzi Dm28c GN=TCDM_02290 PE=4 SV=1 - [V5BWU3_TRYCR]	96.9584	28.83	1	3	23	78	2.63192e+07	1006	112.333	6.59521	7.42027
Q4DMK9	40S ribosomal protein S3, putative OS=Trypanosoma cruzi (strain CL Brener) GN=Tc00.1047053504021.109 PE=1 SV=1 - [Q4DMK9_TRYCC]	47.1537	43.46	1	10	10	33	2.62119e+07	214	24.1279	9.94971	7.4185
V5BLE8	Uncharacterized protein OS=Trypanosoma cruzi Dm28c GN=TCDM_04336 PE=4 SV=1 - [V5BLE8_TRYCR]	73.2097	23.96	1	26	26	60	2.61017e+07	1348	145.262	6.81494	7.41667
Q4D6J0	Calpain-like cysteine peptidase, putative OS=Trypanosoma cruzi (strain CL Brener) GN=Tc00.1047053506721.30 PE=3 SV=1 - [Q4D6J0_TRYCC]	159.923	23.26	1	17	85	189	2.59354e+07	4571	519.024	5.36377	7.41389
V5B9G3	Isocitrate dehydrogenase [NADP] OS=Trypanosoma cruzi Dm28c GN=TCDM_07659 PE=3 SV=1 - [V5B9G3_TRYCR]	41.3428	35.8	3	13	14	41	2.58919e+07	433	48.5761	8.35303	7.41316
Q4D0C0	NADH-cytochrome b5 reductase OS=Trypanosoma cruzi (strain CL Brener) GN=Tc00.1047053511047.40 PE=3 SV=1 - [Q4D0C0_TRYCC]	12.2189	14.71	1	4	4	12	2.58176e+07	306	34.6117	8.95361	7.41192
Q4CPR5	Proteasome activator protein PA26, putative OS=Trypanosoma cruzi (strain CL Brener) GN=Tc00.1047053511465.10 PE=4 SV=1 - [Q4CPR5_TRYCC]	40.9684	48.09	1	11	11	30	2.57348e+07	235	25.5521	6.78564	7.41052
V5DGS5	Asparaginyl-tRNA synthetase OS=Trypanosoma cruzi Dm28c GN=TCDM_04713 PE=4 SV=1 - [V5DGS5_TRYCR]	64.7907	44.83	1	30	30	77	2.56938e+07	745	84.5409	6.93213	7.40983
Q6B9P3	14-3-3 protein OS=Trypanosoma cruzi GN=TCF2 PE=3 SV=1 - [Q6B9P3_TRYCR]	39.2743	50	2	12	12	37	2.56496e+07	262	29.9463	5.05908	7.40908
V5BSI2	Aminopeptidase OS=Trypanosoma cruzi Dm28c GN=TCDM_00251 PE=3 SV=1 - [V5BSI2_TRYCR]	47.6898	22.72	1	19	19	50	2.55231e+07	867	97.0796	6.43018	7.40693
V5BNX4	Uncharacterized protein OS=Trypanosoma cruzi Dm28c GN=TCDM_05161 PE=4 SV=1 - [V5BNX4_TRYCR]	26.3256	25.29	1	7	7	24	2.52594e+07	348	38.2779	6.96143	7.40242
Q4DWX8	Proteasome subunit alpha type OS=Trypanosoma cruzi (strain CL Brener) GN=Tc00.1047053510729.70 PE=3 SV=1 - [Q4DWX8_TRYCC]	21.5782	40.8	1	10	10	23	2.51841e+07	250	27.5068	7.04932	7.40113
V5B6S6	Uncharacterized protein OS=Trypanosoma cruzi Dm28c GN=TCDM_14510 PE=4 SV=1 - [V5B6S6_TRYCR]	47.2566	36.13	1	12	12	40	2.47817e+07	310	34.105	9.64209	7.39413
Q6WAT4	6-phosphogluconate dehydrogenase, decarboxylating OS=Trypanosoma cruzi GN=6PGDH PE=3 SV=1 - [Q6WAT4_TRYCR]	64.3314	39.41	2	16	16	52	2.47777e+07	477	51.9386	7.45947	7.39406
V5BB41	Ubiquitin-activating enzyme e1 OS=Trypanosoma cruzi Dm28c GN=TCDM_08968 PE=3 SV=1 - [V5BB41_TRYCR]	54.9603	19.56	1	13	13	35	2.45366e+07	1038	114.347	5.99854	7.38982
V5BLN7	Guanine deaminase OS=Trypanosoma cruzi Dm28c GN=TCDM_04261 PE=4 SV=1 - [V5BLN7_TRYCR]	18.7733	31.42	1	10	10	26	2.45226e+07	452	50.0655	6.21436	7.38957
Q4DH94	Mitochondrial DNA polymerase beta, putative OS=Trypanosoma cruzi (strain CL Brener) GN=Tc00.1047053503955.20 PE=4 SV=1 - [Q4DH94_TRYCC]	47.2855	50.37	4	16	16	46	2.41676e+07	403	45.5388	8.76318	7.38323
V5BCF5	Fatty acyl CoA synthetase 2 OS=Trypanosoma cruzi Dm28c GN=TCDM_06208 PE=4 SV=1 - [V5BCF5_TRYCR]	27.3745	28.25	1	14	18	35	2.4135e+07	708	79.7061	6.16357	7.38265
V5BEE7	Glycosomal membrane protein OS=Trypanosoma cruzi Dm28c GN=TCDM_14211 PE=4 SV=1 - [V5BEE7_TRYCR]	27.5229	27.98	1	6	6	19	2.40797e+07	218	23.9997	9.93506	7.38165
V5AZQ0	Uncharacterized protein OS=Trypanosoma cruzi Dm28c GN=TCDM_05004 PE=4 SV=1 - [V5AZQ0_TRYCR]	42.9969	18.6	1	23	23	50	2.39243e+07	1371	155.934	7.23975	7.37884
Q4CZT6	Small GTP-binding protein Rab11, putative OS=Trypanosoma cruzi (strain CL Brener) GN=Tc00.1047053506151.30 PE=4 SV=1 - [Q4CZT6_TRYCC]	16.1126	22.12	4	3	3	13	2.38082e+07	217	23.8242	8.1333	7.37673
V5AJF7	Glucose-6-phosphate dehydrogenase OS=Trypanosoma cruzi Dm28c GN=TCDM_11676 PE=4 SV=1 - [V5AJF7_TRYCR]	26.0255	31.47	1	2	12	35	2.37256e+07	375	43.2082	9.45166	7.37522
V5C230	Uncharacterized protein OS=Trypanosoma cruzi Dm28c GN=TCDM_00291 PE=4 SV=1 - [V5C230_TRYCR]	77.5765	25.24	1	31	31	88	2.3711e+07	1589	176.263	4.84326	7.37495
Q4CRX5	60S ribosomal protein L17, putative OS=Trypanosoma cruzi (strain CL Brener) GN=Tc00.1047053503449.10 PE=3 SV=1 - [Q4CRX5_TRYCC]	21.6088	21.08	2	5	5	20	2.35362e+07	166	19.1022	10.8433	7.37174
Q4CW64	Calpain-like cysteine peptidase, putative OS=Trypanosoma cruzi (strain CL Brener) GN=Tc00.1047053509003.30 PE=4 SV=1 - [Q4CW64_TRYCC]	17.5857	47.33	1	6	6	24	2.31922e+07	131	14.8634	6.91748	7.36534
V5BGG8	Tyrosine aminotransferase OS=Trypanosoma cruzi Dm28c GN=TCDM_06595 PE=4 SV=1 - [V5BGG8_TRYCR]	30.8337	21.84	1	6	8	23	2.30172e+07	412	45.6005	5.78271	7.36205
V5AP12	Peptidylprolyl isomerase OS=Trypanosoma cruzi Dm28c GN=TCDM_09867 PE=4 SV=1 - [V5AP12_TRYCR]	20.3044	21.46	2	8	8	23	2.28346e+07	480	54.5278	7.54736	7.35859
V5BLM5	Eukaryotic translation initiation factor 3 subunit OS=Trypanosoma cruzi Dm28c GN=TCDM_06133 PE=4 SV=1 - [V5BLM5_TRYCR]	51.3086	24.12	1	13	13	48	2.27646e+07	597	66.7311	6.97607	7.35726
V5DG44	Glucose-6-phosphate isomerase OS=Trypanosoma cruzi Dm28c GN=TCDM_05039 PE=3 SV=1 - [V5DG44_TRYCR]	18.9572	26.64	3	14	14	31	2.26657e+07	608	68.1679	7.31299	7.35537
V5DM12	Ribosomal protein S19 OS=Trypanosoma cruzi Dm28c GN=TCDM_13966 PE=4 SV=1 - [V5DM12_TRYCR]	17.0247	47.9	1	9	9	22	2.26572e+07	167	18.7651	10.7554	7.35521
Q1WBU6	Glucose-6-phosphate 1-dehydrogenase OS=Trypanosoma cruzi GN=G6PDH1 PE=1 SV=1 - [Q1WBU6_TRYCR]	40.6375	31.53	1	5	15	42	2.26414e+07	555	62.8782	7.21045	7.3549
V5BH81	Uncharacterized protein OS=Trypanosoma cruzi Dm28c GN=TCDM_04319 PE=4 SV=1 - [V5BH81_TRYCR]	22.5153	19.64	2	8	8	28	2.24986e+07	662	72.6239	5.43994	7.35216
Q4E3H4	Retrotransposon hot spot (RHS) protein, putative OS=Trypanosoma cruzi (strain CL Brener) GN=Tc00.1047053507611.10 PE=4 SV=1 - [Q4E3H4_TRYCC]	13.3075	10.15	1	1	11	25	2.24624e+07	946	108.525	5.79541	7.35146
Q4DU83	40S ribosomal protein S8 OS=Trypanosoma cruzi (strain CL Brener) GN=Tc00.1047053511903.110 PE=1 SV=1 - [Q4DU83_TRYCC]	28.053	35.75	2	6	6	24	2.24354e+07	221	25.169	10.7114	7.35093
V5BV57	Glucose-6-phosphate 1-epimerase OS=Trypanosoma cruzi Dm28c GN=TCDM_02831 PE=3 SV=1 - [V5BV57_TRYCR]	18.1143	33.33	1	8	8	20	2.23925e+07	288	32.1414	6.80029	7.3501
V5BM81	Uncharacterized protein OS=Trypanosoma cruzi Dm28c GN=TCDM_04049 PE=4 SV=1 - [V5BM81_TRYCR]	32.6324	44.34	1	16	16	40	2.22665e+07	424	48.315	6.07471	7.34765
V5AKY1	Putative thimet oligopeptidase, putative,metallo-peptidase, clan MA(E), family M3 OS=Trypanosoma cruzi Dm28c GN=TCDM_11091 PE=3 SV=1 - [V5AKY1_TRYCR]	52.2391	42.72	1	2	16	44	2.22446e+07	323	36.6089	6.81494	7.34723
Q4DPI6	Peptidase T, putative OS=Trypanosoma cruzi (strain CL Brener) GN=Tc00.1047053506513.110 PE=4 SV=1 - [Q4DPI6_TRYCC]	29.3917	32.7	2	11	11	35	2.22053e+07	419	46.4446	5.32568	7.34646
K2MA70	Chaperonin containing t-complex protein, putative OS=Trypanosoma cruzi marinkellei GN=MOQ_004172 PE=3 SV=1 - [K2MA70_TRYCR]	67.3554	41.21	2	18	18	55	2.21571e+07	529	57.9951	5.96045	7.34551
V5BJ36	Uncharacterized protein OS=Trypanosoma cruzi Dm28c GN=TCDM_05355 PE=4 SV=1 - [V5BJ36_TRYCR]	38.02	42.62	1	20	20	51	2.20403e+07	488	54.537	6.69775	7.34322
K2N279	Calpain-like cysteine peptidase (Fragment) OS=Trypanosoma cruzi marinkellei GN=MOQ_004098 PE=3 SV=1 - [K2N279_TRYCR]	91.1456	12.1	1	2	51	108	2.18143e+07	4918	558.681	5.14795	7.33874
V5DU12	Uncharacterized protein OS=Trypanosoma cruzi Dm28c GN=TCDM_00363 PE=4 SV=1 - [V5DU12_TRYCR]	120.354	21.82	1	13	41	108	2.17706e+07	2113	239.637	6.23975	7.33787
Q4DQ35	40S ribosomal protein L14, putative OS=Trypanosoma cruzi (strain CL Brener) GN=Tc00.1047053511825.200 PE=1 SV=1 - [Q4DQ35_TRYCC]	14.8093	15.63	1	6	6	16	2.16979e+07	288	34.2587	10.4478	7.33642
Q4DXW9	Phosphoribosylpyrophosphate synthetase, putative OS=Trypanosoma cruzi (strain CL Brener) GN=Tc00.1047053510431.250 PE=4 SV=1 - [Q4DXW9_TRYCC]	30.4213	33.43	2	9	9	26	2.16794e+07	362	39.6112	7.2251	7.33605
Q4E5Z1	Uncharacterized protein OS=Trypanosoma cruzi (strain CL Brener) GN=Tc00.1047053508153.1050 PE=4 SV=1 - [Q4E5Z1_TRYCC]	93.9326	16.93	1	5	33	91	2.16654e+07	2174	246.278	6.20166	7.33577
Q8T8E2	Glutathione peroxidase OS=Trypanosoma cruzi GN=GPXI PE=1 SV=1 - [Q8T8E2_TRYCR]	15.3013	35.59	2	4	7	15	2.16261e+07	177	19.6701	9.11475	7.33498
Q4CRM5	Retrotransposon hot spot (RHS) protein, putative (Fragment) OS=Trypanosoma cruzi (strain CL Brener) GN=Tc00.1047053509917.19 PE=4 SV=1 - [Q4CRM5_TRYCC]	12.077	18.02	1	4	12	22	2.15065e+07	605	69.8605	5.66846	7.33257
Q4CQG0	40S ribosomal protein S12 OS=Trypanosoma cruzi (strain CL Brener) GN=Tc00.1047053508551.20 PE=3 SV=1 - [Q4CQG0_TRYCC]	6.2419	26.76	2	2	2	7	2.14481e+07	142	15.8871	5.13525	7.33139
V5DHA5	Uncharacterized protein OS=Trypanosoma cruzi Dm28c GN=TCDM_04472 PE=4 SV=1 - [V5DHA5_TRYCR]	40.2504	26.56	1	14	14	36	2.13431e+07	625	70.7503	5.5542	7.32926
Q4DFA8	10 kDa heat shock protein, putative OS=Trypanosoma cruzi (strain CL Brener) GN=Tc00.1047053508209.120 PE=3 SV=1 - [Q4DFA8_TRYCC]	9.79277	40	3	4	4	6	2.10948e+07	100	10.6928	9.08545	7.32418
V5D6H5	Uncharacterized protein OS=Trypanosoma cruzi Dm28c GN=TCDM_09229 PE=4 SV=1 - [V5D6H5_TRYCR]	43.0996	26.77	1	18	18	51	2.08272e+07	736	82.619	6.25244	7.31863
Q7YZX6	Uncharacterized protein OS=Trypanosoma cruzi PE=4 SV=1 - [Q7YZX6_TRYCR]	71.1655	29.37	1	4	20	56	2.0821e+07	892	94.5649	6.93213	7.3185
Q4D7D2	Thimet oligopeptidase, putative OS=Trypanosoma cruzi (strain CL Brener) GN=Tc00.1047053511237.10 PE=3 SV=1 - [Q4D7D2_TRYCC]	56.0371	27.99	1	6	20	52	2.08093e+07	686	77.5532	5.92236	7.31826
K2M6U4	Ribosomal protein L15 OS=Trypanosoma cruzi marinkellei GN=MOQ_002109 PE=3 SV=1 - [K2M6U4_TRYCR]	7.57416	12.25	3	3	3	8	2.07211e+07	204	24.2363	11.9565	7.31641
V5BL26	60S acidic ribosomal protein P0 OS=Trypanosoma cruzi Dm28c GN=TCDM_04519 PE=3 SV=1 - [V5BL26_TRYCR]	29.1949	59.82	1	14	14	35	2.06975e+07	326	35.2519	5.10986	7.31592
Q4DM82	Inosine-5'-monophosphate dehydrogenase OS=Trypanosoma cruzi (strain CL Brener) GN=Tc00.1047053511301.110 PE=3 SV=1 - [Q4DM82_TRYCC]	39.1403	31.05	1	11	11	33	2.05399e+07	512	55.5475	8.6167	7.3126
V5BVI6	Glucosamine-6-phosphate isomerase OS=Trypanosoma cruzi Dm28c GN=TCDM_02681 PE=3 SV=1 - [V5BVI6_TRYCR]	11.5955	36.56	1	9	9	26	2.04407e+07	279	31.4222	8.25049	7.3105
V5BX20	Protein mkt1 OS=Trypanosoma cruzi Dm28c GN=TCDM_02077 PE=4 SV=1 - [V5BX20_TRYCR]	40.3121	25.34	2	18	19	47	2.03702e+07	734	82.8535	6.31592	7.309
V5BFP9	Dihydrolipoamide acetyltransferase OS=Trypanosoma cruzi Dm28c GN=TCDM_04768 PE=4 SV=1 - [V5BFP9_TRYCR]	51.988	46.07	1	6	15	41	2.00777e+07	471	49.6877	7.02002	7.30271
Q4CME2	Homoserine kinase, putative OS=Trypanosoma cruzi (strain CL Brener) GN=Tc00.1047053503597.10 PE=3 SV=1 - [Q4CME2_TRYCC]	32.5861	23.81	3	5	5	22	2.00683e+07	336	35.8442	6.66846	7.30251
V5BM62	Prolyl oligopeptidase OS=Trypanosoma cruzi Dm28c GN=TCDM_05965 PE=4 SV=1 - [V5BM62_TRYCR]	70.1917	46.15	1	21	21	55	2.00553e+07	598	66.5204	5.88428	7.30223
V5DDF4	Glutamine-dependent carbamoyl-phosphate synthetase OS=Trypanosoma cruzi Dm28c GN=TCDM_06187 PE=3 SV=1 - [V5DDF4_TRYCR]	47.9247	19.96	1	5	14	48	1.9981e+07	917	102.266	6.29053	7.30062
V5DSN1	Fumarate hydratase OS=Trypanosoma cruzi Dm28c GN=TCDM_00874 PE=4 SV=1 - [V5DSN1_TRYCR]	42.7096	46.49	3	19	19	45	1.99311e+07	555	60.9	8.104	7.29953
Q670S5	Phosphoglucomutase OS=Trypanosoma cruzi PE=3 SV=1 - [Q670S5_TRYCR]	16.9121	17.38	4	10	10	21	1.97992e+07	587	64.5688	6.20166	7.29665
V5BEL3	Calpain-like cysteine peptidase OS=Trypanosoma cruzi Dm28c GN=TCDM_09423 PE=3 SV=1 - [V5BEL3_TRYCR]	32.269	18.93	1	10	10	31	1.95005e+07	692	78.2182	5.021	7.29005
V5D8P7	Uncharacterized protein OS=Trypanosoma cruzi Dm28c GN=TCDM_08229 PE=4 SV=1 - [V5D8P7_TRYCR]	55.8975	25.85	1	16	16	45	1.94892e+07	762	87.2332	8.63135	7.28979
K2NLQ2	60S ribosomal protein L7, putative OS=Trypanosoma cruzi marinkellei GN=MOQ_001105 PE=4 SV=1 - [K2NLQ2_TRYCR]	41.8538	51.24	3	14	14	46	1.94299e+07	242	27.8172	10.9019	7.28847
Q4CRM4	Asparagine synthetase A, putative OS=Trypanosoma cruzi (strain CL Brener) GN=Tc00.1047053503625.10 PE=4 SV=1 - [Q4CRM4_TRYCC]	20.3351	32.76	2	11	11	21	1.93871e+07	348	39.0201	6.23975	7.28751
Q4DG45	60S ribosomal protein L26, putative OS=Trypanosoma cruzi (strain CL Brener) GN=Tc00.1047053510761.14 PE=1 SV=1 - [Q4DG45_TRYCC]	6.18269	13.29	1	2	2	9	1.93586e+07	143	16.2889	10.9165	7.28687
V5D4J9	Putative I/6 autoantigen OS=Trypanosoma cruzi Dm28c GN=TCDM_09935 PE=4 SV=1 - [V5D4J9_TRYCR]	22.6111	51.28	1	3	4	13	1.92786e+07	78	8.16814	8.85107	7.28508
V5BPC4	Isopentenyl-diphosphate delta-isomerase OS=Trypanosoma cruzi Dm28c GN=TCDM_01649 PE=3 SV=1 - [V5BPC4_TRYCR]	9.98208	24.16	1	8	8	19	1.92002e+07	356	39.3081	7.43018	7.28331
Q4DYQ9	Uncharacterized protein OS=Trypanosoma cruzi (strain CL Brener) GN=Tc00.1047053507641.160 PE=4 SV=1 - [Q4DYQ9_TRYCC]	63.6994	37.09	1	11	28	72	1.90598e+07	860	96.5955	6.31592	7.28012
V5D8D2	Haloacid dehalogenase-like hydrolase OS=Trypanosoma cruzi Dm28c GN=TCDM_08376 PE=4 SV=1 - [V5D8D2_TRYCR]	16.1869	32.15	1	9	9	16	1.90261e+07	311	34.6623	6.16357	7.27935
V5DCU5	2-oxoglutarate dehydrogenase OS=Trypanosoma cruzi Dm28c GN=TCDM_06392 PE=4 SV=1 - [V5DCU5_TRYCR]	19.597	39.64	2	10	10	24	1.88058e+07	280	30.9672	9.42236	7.27429
H9AZH1	Dihydrofolate reductase-thymidylate synthase (Fragment) OS=Trypanosoma cruzi GN=DHFR-TS PE=3 SV=1 - [H9AZH1_TRYCR]	24.8879	27.56	5	12	12	31	1.87588e+07	508	57.3833	6.99072	7.2732
Q4DTU3	Obg-like ATPase 1 OS=Trypanosoma cruzi (strain CL Brener) GN=Tc00.1047053504741.20 PE=3 SV=1 - [Q4DTU3_TRYCC]	12.0273	17.01	2	6	6	18	1.87028e+07	394	44.2628	6.66846	7.27191
V5BAD3	Uncharacterized protein OS=Trypanosoma cruzi Dm28c GN=TCDM_01035 PE=4 SV=1 - [V5BAD3_TRYCR]	71.376	18.08	1	19	19	59	1.8496e+07	1106	125.246	8.39697	7.26708
V5D9X8	Uncharacterized protein OS=Trypanosoma cruzi Dm28c GN=TCDM_07694 PE=4 SV=1 - [V5D9X8_TRYCR]	17.6278	24.93	1	6	6	16	1.84877e+07	357	38.5247	4.91943	7.26688
Q4CU61	60S ribosomal protein L5, putative OS=Trypanosoma cruzi (strain CL Brener) GN=Tc00.1047053509671.80 PE=1 SV=1 - [Q4CU61_TRYCC]	15.0149	29.45	2	10	10	23	1.84828e+07	309	34.8306	10.1694	7.26677
V5BWY7	Cysteine synthase OS=Trypanosoma cruzi Dm28c GN=TCDM_02303 PE=4 SV=1 - [V5BWY7_TRYCR]	35.2551	40.66	1	11	11	31	1.84109e+07	332	34.9922	6.25244	7.26508
V5B579	RuvB-like helicase OS=Trypanosoma cruzi Dm28c GN=TCDM_02750 PE=3 SV=1 - [V5B579_TRYCR]	18.1045	22.36	1	10	10	24	1.83512e+07	474	52.6343	5.80811	7.26366
V5BCL4	Retrotransposon hot spot (RHS) protein OS=Trypanosoma cruzi Dm28c GN=TCDM_10230 PE=4 SV=1 - [V5BCL4_TRYCR]	11.7479	18.33	1	9	11	22	1.82297e+07	611	69.2827	5.40186	7.26078
Q4E396	Uncharacterized protein OS=Trypanosoma cruzi (strain CL Brener) GN=Tc00.1047053508355.330 PE=4 SV=1 - [Q4E396_TRYCC]	34.9748	28.82	2	15	15	34	1.81639e+07	517	59.1472	8.5874	7.25921
Q4DYE0	Uncharacterized protein OS=Trypanosoma cruzi (strain CL Brener) GN=Tc00.1047053506321.280 PE=4 SV=1 - [Q4DYE0_TRYCC]	29.5372	38.11	2	17	17	42	1.80821e+07	370	42.9405	9.33447	7.25725
V5DQC0	UDP-galactose 4-epimerase OS=Trypanosoma cruzi Dm28c GN=TCDM_01584 PE=3 SV=1 - [V5DQC0_TRYCR]	22.1647	25.48	1	12	12	24	1.80145e+07	420	46.3894	6.20166	7.25562
V5BCP2	Uncharacterized protein OS=Trypanosoma cruzi Dm28c GN=TCDM_06077 PE=4 SV=1 - [V5BCP2_TRYCR]	36.3982	30.78	1	17	17	37	1.79946e+07	744	83.0877	6.40479	7.25514
Q4DF18	Galactokinase-like protein, putative OS=Trypanosoma cruzi (strain CL Brener) GN=Tc00.1047053507001.110 PE=4 SV=1 - [Q4DF18_TRYCC]	29.736	24.57	1	2	9	26	1.79587e+07	468	51.8702	7.38623	7.25427
V5BD26	Galactokinase-like protein OS=Trypanosoma cruzi Dm28c GN=TCDM_00228 PE=4 SV=1 - [V5BD26_TRYCR]	29.6145	24.36	1	2	9	26	1.79587e+07	468	51.9544	7.53271	7.25427
Q4DME9	Retrotransposon hot spot (RHS) protein, putative OS=Trypanosoma cruzi (strain CL Brener) GN=Tc00.1047053506443.150 PE=4 SV=1 - [Q4DME9_TRYCC]	15.8202	12.77	1	4	9	26	1.78107e+07	799	91.9223	6.37939	7.25068
Q4CZX4	V-type ATPase, A subunit, putative OS=Trypanosoma cruzi (strain CL Brener) GN=Tc00.1047053503929.10 PE=3 SV=1 - [Q4CZX4_TRYCC]	37.0324	37.21	2	17	17	48	1.76924e+07	610	67.9424	5.8208	7.24779
V5CHQ8	Glutamine synthetase OS=Trypanosoma cruzi Dm28c GN=TCDM_13663 PE=3 SV=1 - [V5CHQ8_TRYCR]	33.0171	24.67	2	10	10	34	1.74787e+07	381	42.8112	5.94775	7.24251
V5BS99	Aminopeptidase OS=Trypanosoma cruzi Dm28c GN=TCDM_00505 PE=4 SV=1 - [V5BS99_TRYCR]	17.1661	38.68	1	15	15	36	1.74459e+07	380	42.4077	5.97314	7.24169
Q4CS80	Uncharacterized protein OS=Trypanosoma cruzi (strain CL Brener) GN=Tc00.1047053503791.30 PE=4 SV=1 - [Q4CS80_TRYCC]	8.34664	11.61	3	2	2	9	1.73883e+07	224	26.0293	4.95752	7.24026
V5BSS7	Phosphatase 2C OS=Trypanosoma cruzi Dm28c GN=TCDM_01987 PE=3 SV=1 - [V5BSS7_TRYCR]	64.0554	41.52	1	16	16	54	1.7357e+07	407	45.6055	5.16064	7.23947
V5AZ66	Prolyl-tRNA synthetase OS=Trypanosoma cruzi Dm28c GN=TCDM_05295 PE=3 SV=1 - [V5AZ66_TRYCR]	34.6488	39.26	2	27	27	53	1.72723e+07	810	91.388	8.07471	7.23735
M4H1F5	Proteasome regulatory ATPase subunit 3 (Fragment) OS=Trypanosoma cruzi PE=3 SV=1 - [M4H1F5_TRYCR]	19.6377	21.88	4	5	6	16	1.72544e+07	384	42.4172	6.94678	7.2369
P26643	60S acidic ribosomal protein P1 OS=Trypanosoma cruzi PE=3 SV=1 - [RLA1_TRYCR]	19.4124	63.3	1	4	4	15	1.71457e+07	109	10.7473	4.58936	7.23415
Q4DTQ1	40S ribosomal protein S23, putative OS=Trypanosoma cruzi (strain CL Brener) GN=Tc00.1047053504181.20 PE=1 SV=1 - [Q4DTQ1_TRYCC]	13.6145	34.97	2	5	5	14	1.70998e+07	143	15.9157	10.5796	7.23299
V5D050	6-phosphogluconolactonase OS=Trypanosoma cruzi Dm28c GN=TCDM_11574 PE=4 SV=1 - [V5D050_TRYCR]	23.2419	43.35	1	9	9	27	1.70131e+07	263	28.654	6.52197	7.23078
Q4D214	Cytochrome c oxidase subunit V, putative OS=Trypanosoma cruzi (strain CL Brener) GN=Tc00.1047053508503.20 PE=4 SV=1 - [Q4D214_TRYCC]	24.2264	45.92	1	7	7	21	1.69279e+07	196	22.2373	6.43018	7.2286
V5BCP6	Uncharacterized protein OS=Trypanosoma cruzi Dm28c GN=TCDM_00022 PE=4 SV=1 - [V5BCP6_TRYCR]	4.96537	11.11	3	2	2	5	1.69125e+07	171	19.034	4.81787	7.22821
V5AS93	Aspartyl-tRNA synthetase OS=Trypanosoma cruzi Dm28c GN=TCDM_08491 PE=3 SV=1 - [V5AS93_TRYCR]	41.3236	31.91	1	16	16	32	1.68482e+07	564	63.5026	6.56592	7.22655
Q4DKK5	Carnitine/choline acetyltransferase, putative OS=Trypanosoma cruzi (strain CL Brener) GN=Tc00.1047053509999.90 PE=4 SV=1 - [Q4DKK5_TRYCC]	45.0457	30.16	1	2	15	41	1.6828e+07	610	66.9474	6.65381	7.22603
V5B780	3-hydroxy-3-methylglutaryl coenzyme A reductase OS=Trypanosoma cruzi Dm28c GN=TCDM_02105 PE=3 SV=1 - [V5B780_TRYCR]	50.3967	41.38	1	13	13	34	1.67584e+07	435	46.1448	8.36768	7.22423
V5BYJ2	Uncharacterized protein OS=Trypanosoma cruzi Dm28c GN=TCDM_01567 PE=4 SV=1 - [V5BYJ2_TRYCR]	43.5908	41.14	2	14	14	34	1.67261e+07	333	37.5514	6.30322	7.22339
Q4D144	Proteasome subunit alpha type OS=Trypanosoma cruzi (strain CL Brener) GN=Tc00.1047053506985.30 PE=3 SV=1 - [Q4D144_TRYCC]	13.8072	27.97	1	8	8	19	1.65473e+07	286	31.9092	6.04932	7.21873
V5BGH8	Fumarate hydratase OS=Trypanosoma cruzi Dm28c GN=TCDM_06503 PE=4 SV=1 - [V5BGH8_TRYCR]	26.6858	46.55	1	18	18	46	1.648e+07	565	62.2003	7.10791	7.21696
V5AZB4	Uncharacterized protein OS=Trypanosoma cruzi Dm28c GN=TCDM_05104 PE=4 SV=1 - [V5AZB4_TRYCR]	11.6084	12.89	1	6	6	14	1.63769e+07	481	55.5841	7.28369	7.21423
V5BEU6	NAD(P)-dependent steroid dehydrogenase protein OS=Trypanosoma cruzi Dm28c GN=TCDM_09280 PE=4 SV=1 - [V5BEU6_TRYCR]	17.6843	16.5	1	5	5	15	1.63597e+07	406	46.0216	8.38232	7.21378
V5D7P4	Aminopeptidase OS=Trypanosoma cruzi Dm28c GN=TCDM_08696 PE=3 SV=1 - [V5D7P4_TRYCR]	52.1353	31.38	1	29	29	65	1.63197e+07	870	98.364	5.52881	7.21271
P23253	Sialidase OS=Trypanosoma cruzi GN=TCNA PE=2 SV=1 - [TCNA_TRYCR]	52.6446	19.1	1	2	18	46	1.62771e+07	1162	119.96	6.45557	7.21158
V5B8K6	Isovaleryl-coA dehydrogenase OS=Trypanosoma cruzi Dm28c GN=TCDM_08009 PE=3 SV=1 - [V5B8K6_TRYCR]	14.3777	27.74	2	8	8	17	1.62593e+07	411	44.9746	7.35693	7.2111
V5B0K2	Major vault protein OS=Trypanosoma cruzi Dm28c GN=TCDM_04639 PE=4 SV=1 - [V5B0K2_TRYCR]	52.1042	29.87	1	19	19	56	1.62414e+07	857	95.9164	5.8335	7.21062
V5BIC8	Regulatory subunit of protein kinase a-like protein OS=Trypanosoma cruzi Dm28c GN=TCDM_07745 PE=4 SV=1 - [V5BIC8_TRYCR]	27.7575	35.19	2	15	15	40	1.62237e+07	503	56.7636	5.24951	7.21015
Q4DZ97	Importin beta-1 subunit, putative OS=Trypanosoma cruzi (strain CL Brener) GN=Tc00.1047053504105.150 PE=4 SV=1 - [Q4DZ97_TRYCC]	16.0996	4.98	1	4	4	11	1.622e+07	864	95.3948	4.71631	7.21005
V5BQA6	Phosphoribosylpyrophosphate synthetase OS=Trypanosoma cruzi Dm28c GN=TCDM_02935 PE=4 SV=1 - [V5BQA6_TRYCR]	14.3431	15.38	1	5	5	13	1.61099e+07	390	42.3147	7.07861	7.20709
V5D7G4	Uncharacterized protein OS=Trypanosoma cruzi Dm28c GN=TCDM_08762 PE=3 SV=1 - [V5D7G4_TRYCR]	55.0054	27.17	1	17	18	46	1.60553e+07	828	92.1887	6.94678	7.20562
V5DLC9	26S proteasome regulatory non-ATPase subunit OS=Trypanosoma cruzi Dm28c GN=TCDM_02960 PE=4 SV=1 - [V5DLC9_TRYCR]	24.502	27.32	1	18	18	41	1.59435e+07	904	98.1403	5.50342	7.20258
V5AT73	Uncharacterized protein OS=Trypanosoma cruzi Dm28c GN=TCDM_08046 PE=4 SV=1 - [V5AT73_TRYCR]	24.5385	33.91	1	12	12	31	1.59334e+07	404	46.8637	6.69775	7.20231
V5DR98	Protein disulfide isomerase OS=Trypanosoma cruzi Dm28c GN=TCDM_14523 PE=3 SV=1 - [V5DR98_TRYCR]	31.582	33.24	1	11	11	26	1.59207e+07	376	41.9177	7.44482	7.20196
Q4CVT7	Imidazolonepropionase, putative OS=Trypanosoma cruzi (strain CL Brener) GN=Tc00.1047053508741.140 PE=4 SV=1 - [Q4CVT7_TRYCC]	24.8279	25.35	1	10	10	27	1.58587e+07	430	46.7035	6.13818	7.20027
K2N6G2	Uncharacterized protein OS=Trypanosoma cruzi marinkellei GN=MOQ_002587 PE=4 SV=1 - [K2N6G2_TRYCR]	0	3.84	1	2	2	2	1.5836e+07	833	93.9491	7.28369	7.19964
V5BB16	Mitochondrial processing peptidase alpha subunit OS=Trypanosoma cruzi Dm28c GN=TCDM_06891 PE=4 SV=1 - [V5BB16_TRYCR]	29.5558	26.16	1	15	15	40	1.57263e+07	558	62.049	8.00146	7.19663
K2NBK1	Rab1 small GTP-binding protein, putative OS=Trypanosoma cruzi marinkellei GN=MOQ_009873 PE=4 SV=1 - [K2NBK1_TRYCR]	9.06578	18.72	3	3	4	10	1.57048e+07	219	24.6392	8.44092	7.19603
Q4CSK3	Uncharacterized protein OS=Trypanosoma cruzi (strain CL Brener) GN=Tc00.1047053506235.20 PE=4 SV=1 - [Q4CSK3_TRYCC]	51.6096	29.75	2	13	13	36	1.5693e+07	484	55.0305	6.04932	7.19571
Q4CZG5	Ribonucleoprotein p18, mitochondrial, putative OS=Trypanosoma cruzi (strain CL Brener) GN=Tc00.1047053510821.60 PE=4 SV=1 - [Q4CZG5_TRYCC]	19.5895	29.66	2	5	5	17	1.56904e+07	236	27.0572	7.26904	7.19563
Q4D2I4	ADP-ribosylation factor 3, putative OS=Trypanosoma cruzi (strain CL Brener) GN=Tc00.1047053504433.10 PE=3 SV=1 - [Q4D2I4_TRYCC]	14.8891	30.34	2	5	5	15	1.56105e+07	178	20.1315	6.22705	7.19342
V5BSS5	26S protease regulatory subunit OS=Trypanosoma cruzi Dm28c GN=TCDM_00379 PE=3 SV=1 - [V5BSS5_TRYCR]	28.607	31.66	2	10	11	27	1.55762e+07	398	44.5005	7.51807	7.19246
Q4DQQ7	Valyl-tRNA synthetase, putative OS=Trypanosoma cruzi (strain CL Brener) GN=Tc00.1047053509167.100 PE=3 SV=1 - [Q4DQQ7_TRYCC]	16.0885	12.72	2	12	12	25	1.5568e+07	975	111.06	6.84424	7.19223
V5BQ54	Mitochondrial processing peptidase alpha subunit OS=Trypanosoma cruzi Dm28c GN=TCDM_04657 PE=4 SV=1 - [V5BQ54_TRYCR]	47.6036	31.25	2	11	11	37	1.5512e+07	464	51.3178	8.39697	7.19067
K2P6Y7	Proteasome regulatory ATPase subunit 2, putative OS=Trypanosoma cruzi marinkellei GN=MOQ_002266 PE=3 SV=1 - [K2P6Y7_TRYCR]	14.989	25.5	3	7	8	12	1.5503e+07	404	45.398	8.646	7.19041
V5AX22	Fatty acyl CoA synthetase 2 OS=Trypanosoma cruzi Dm28c GN=TCDM_06209 PE=4 SV=1 - [V5AX22_TRYCR]	32.2766	27.53	1	12	15	34	1.5497e+07	701	78.4369	6.13818	7.19025
V5B525	Uncharacterized protein OS=Trypanosoma cruzi Dm28c GN=TCDM_09598 PE=4 SV=1 - [V5B525_TRYCR]	95.8357	17.84	1	10	37	87	1.53953e+07	2634	298.672	5.10986	7.18739
V5BMN4	Uncharacterized protein OS=Trypanosoma cruzi Dm28c GN=TCDM_03880 PE=4 SV=1 - [V5BMN4_TRYCR]	27.3461	40.86	1	13	13	26	1.53426e+07	372	41.8335	9.01221	7.1859
V5BPE1	Uncharacterized protein OS=Trypanosoma cruzi Dm28c GN=TCDM_03163 PE=4 SV=1 - [V5BPE1_TRYCR]	39.5112	38.9	1	3	20	54	1.52451e+07	563	63.7258	6.97607	7.18313
V5BH74	Carnitine/choline acetyltransferase OS=Trypanosoma cruzi Dm28c GN=TCDM_04302 PE=4 SV=1 - [V5BH74_TRYCR]	64.1238	37.21	1	3	16	47	1.5234e+07	610	67.0115	6.69775	7.18281
Q4DCC6	RNA-binding protein, putative OS=Trypanosoma cruzi (strain CL Brener) GN=Tc00.1047053508895.60 PE=4 SV=1 - [Q4DCC6_TRYCC]	17.2691	22.32	2	8	8	25	1.51527e+07	466	51.5786	8.74854	7.18049
Q4DK88	Peptide methionine sulfoxide reductase, putative OS=Trypanosoma cruzi (strain CL Brener) GN=Tc00.1047053509611.180 PE=3 SV=1 - [Q4DK88_TRYCC]	15.386	27.12	2	4	4	11	1.50913e+07	177	19.9389	7.63525	7.17873
V5DCV8	Coatomer subunit gamma OS=Trypanosoma cruzi Dm28c GN=TCDM_06420 PE=3 SV=1 - [V5DCV8_TRYCR]	44.1638	19.65	1	13	13	35	1.50385e+07	865	96.7465	5.51611	7.1772
Q4D5R2	Vesicle-fusing ATPase, putative OS=Trypanosoma cruzi (strain CL Brener) GN=Tc00.1047053506477.20 PE=4 SV=1 - [Q4D5R2_TRYCC]	19.3344	10.33	3	5	6	14	1.50055e+07	726	79.4586	6.02393	7.17625
V5AMP1	Calreticulin OS=Trypanosoma cruzi Dm28c GN=TCDM_10422 PE=3 SV=1 - [V5AMP1_TRYCR]	36.0873	34.99	1	13	13	32	1.49588e+07	403	46.5069	4.89404	7.1749
V5DA48	Uncharacterized protein OS=Trypanosoma cruzi Dm28c GN=TCDM_14371 PE=4 SV=1 - [V5DA48_TRYCR]	5.65314	27.19	1	2	2	4	1.49535e+07	114	12.6775	7.09326	7.17474
V5DK53	Uncharacterized protein OS=Trypanosoma cruzi Dm28c GN=TCDM_03536 PE=4 SV=1 - [V5DK53_TRYCR]	57.8296	36.54	1	18	18	54	1.49345e+07	520	57.5345	8.52881	7.17419
V5B747	Uncharacterized protein OS=Trypanosoma cruzi Dm28c GN=TCDM_02058 PE=4 SV=1 - [V5B747_TRYCR]	20.9229	18.18	2	7	7	19	1.49284e+07	451	51.4429	7.13721	7.17401
Q4CXR7	Vacuolar ATP synthase subunit B, putative OS=Trypanosoma cruzi (strain CL Brener) GN=Tc00.1047053511209.10 PE=3 SV=1 - [Q4CXR7_TRYCC]	38.6563	42.54	2	14	14	39	1.49091e+07	496	55.5045	5.59229	7.17345
V5B924	Importin subunit alpha OS=Trypanosoma cruzi Dm28c GN=TCDM_01484 PE=3 SV=1 - [V5B924_TRYCR]	19.3085	14.07	1	5	5	14	1.48555e+07	533	57.7407	5.19873	7.17189
Q4CUC8	40S ribosomal protein S7 OS=Trypanosoma cruzi (strain CL Brener) GN=Tc00.1047053506593.19 PE=3 SV=1 - [Q4CUC8_TRYCC]	13.1775	28.22	2	6	6	17	1.48437e+07	202	23.8992	11.356	7.17154
V5BEJ3	Endo-beta-N-acetylglucosaminidase OS=Trypanosoma cruzi Dm28c GN=TCDM_09433 PE=4 SV=1 - [V5BEJ3_TRYCR]	30.1398	12.7	1	10	10	26	1.48291e+07	1000	111.167	5.49072	7.17111
V5BAB9	Uncharacterized protein OS=Trypanosoma cruzi Dm28c GN=TCDM_07343 PE=4 SV=1 - [V5BAB9_TRYCR]	69.1872	29.14	1	7	31	74	1.48125e+07	1184	136.014	5.08447	7.17063
Q49UB9	Phosphodiesterase OS=Trypanosoma cruzi PE=3 SV=1 - [Q49UB9_TRYCR]	76.863	30.61	2	8	24	59	1.47187e+07	918	102.42	5.69385	7.16787
Q4DMX9	3-hydroxyisobutyryl-CoA hydrolase, mitochondrial OS=Trypanosoma cruzi (strain CL Brener) GN=Tc00.1047053511529.160 PE=3 SV=1 - [Q4DMX9_TRYCC]	34.7964	27.62	1	10	10	33	1.4715e+07	362	40.5725	7.32764	7.16776
V5BJ49	Isoleucyl-tRNA synthetase OS=Trypanosoma cruzi Dm28c GN=TCDM_03509 PE=3 SV=1 - [V5BJ49_TRYCR]	38.8512	18.86	2	20	20	45	1.46318e+07	1156	132.288	7.18115	7.1653
V5AU06	Nucleolar protein OS=Trypanosoma cruzi Dm28c GN=TCDM_07668 PE=4 SV=1 - [V5AU06_TRYCR]	38.2707	27.44	1	12	12	32	1.46163e+07	481	53.6109	8.646	7.16484
Q4E5I4	Citrate synthase OS=Trypanosoma cruzi (strain CL Brener) GN=Tc00.1047053511277.110 PE=3 SV=1 - [Q4E5I4_TRYCC]	37.4623	33.69	2	13	13	37	1.46066e+07	472	52.5129	8.36768	7.16455
Q4DGP8	Phosphoglycerate kinase OS=Trypanosoma cruzi (strain CL Brener) GN=Tc00.1047053506835.70 PE=3 SV=1 - [Q4DGP8_TRYCC]	55.4947	42.5	2	21	21	51	1.45535e+07	527	57.8943	8.93896	7.16297
V5BAY3	Uncharacterized protein OS=Trypanosoma cruzi Dm28c GN=TCDM_09027 PE=4 SV=1 - [V5BAY3_TRYCR]	58.7706	24.04	1	1	36	69	1.45463e+07	1747	196.923	6.15088	7.16275
Q4DTR0	Uncharacterized protein OS=Trypanosoma cruzi (strain CL Brener) GN=Tc00.1047053509695.90 PE=4 SV=1 - [Q4DTR0_TRYCC]	58.7706	23.81	1	1	36	69	1.45463e+07	1747	196.99	6.18896	7.16275
V5DHJ5	Chaperonin containing t-complex protein OS=Trypanosoma cruzi Dm28c GN=TCDM_04420 PE=3 SV=1 - [V5DHJ5_TRYCR]	46.8906	40.33	1	21	22	47	1.45075e+07	538	59.1323	5.22412	7.16159
V5BXF0	Quinone oxidoreductase OS=Trypanosoma cruzi Dm28c GN=TCDM_00376 PE=4 SV=1 - [V5BXF0_TRYCR]	21.1099	27.25	1	7	7	24	1.4384e+07	334	35.9822	7.89893	7.15788
V5BAX9	Kinesin OS=Trypanosoma cruzi Dm28c GN=TCDM_09020 PE=3 SV=1 - [V5BAX9_TRYCR]	13.5272	7.2	2	11	11	18	1.43389e+07	1806	201.36	8.00146	7.15652
Q4D4S1	40S ribosomal protein S9, putative OS=Trypanosoma cruzi (strain CL Brener) GN=Tc00.1047053504163.30 PE=1 SV=1 - [Q4D4S1_TRYCC]	8.77832	32.63	2	8	8	19	1.43344e+07	190	22.1199	10.4771	7.15638
V5BBU8	Glucokinase OS=Trypanosoma cruzi Dm28c GN=TCDM_06590 PE=4 SV=1 - [V5BBU8_TRYCR]	26.3262	30.32	1	7	7	28	1.42814e+07	376	41.5131	8.104	7.15477
Q4D6M9	Uncharacterized protein OS=Trypanosoma cruzi (strain CL Brener) GN=Tc00.1047053508357.100 PE=4 SV=1 - [Q4D6M9_TRYCC]	43.2113	47.85	2	12	12	37	1.41486e+07	326	36.3126	6.26514	7.15071
V5BC23	Uncharacterized protein OS=Trypanosoma cruzi Dm28c GN=TCDM_10416 PE=4 SV=1 - [V5BC23_TRYCR]	36.4158	31.48	1	14	14	30	1.41469e+07	575	65.472	7.60596	7.15066
V5B3M4	Retrotransposon hot spot (RHS) protein OS=Trypanosoma cruzi Dm28c GN=TCDM_12338 PE=4 SV=1 - [V5B3M4_TRYCR]	23.2956	26.2	1	1	5	23	1.41371e+07	229	26.116	8.01611	7.15036
Q4DU59	Cytochrome c1, heme protein, mitochondrial, putative OS=Trypanosoma cruzi (strain CL Brener) GN=Tc00.1047053511391.160 PE=4 SV=1 - [Q4DU59_TRYCC]	7.77325	23.26	3	4	4	9	1.41328e+07	258	29.9887	7.1665	7.15023
Q4CVE1	Uncharacterized protein OS=Trypanosoma cruzi (strain CL Brener) GN=Tc00.1047053507933.10 PE=4 SV=1 - [Q4CVE1_TRYCC]	47.7352	14.12	1	9	21	45	1.41212e+07	2323	260.262	5.03369	7.14987
K2MUS2	Proteasome subunit alpha type OS=Trypanosoma cruzi marinkellei GN=MOQ_005330 PE=3 SV=1 - [K2MUS2_TRYCR]	29.5799	29.44	2	6	6	23	1.39501e+07	231	25.0445	5.89697	7.14458
V5B7R2	Nitrate reductase OS=Trypanosoma cruzi Dm28c GN=TCDM_08466 PE=3 SV=1 - [V5B7R2_TRYCR]	39.1765	26.86	1	11	11	29	1.39293e+07	484	52.5992	7.25439	7.14393
Q4DG06	Uncharacterized protein OS=Trypanosoma cruzi (strain CL Brener) GN=Tc00.1047053509053.140 PE=4 SV=1 - [Q4DG06_TRYCC]	9.90162	12.97	2	3	3	11	1.39155e+07	239	28.2001	7.00537	7.1435
V5AUU0	Coatomer subunit beta' OS=Trypanosoma cruzi Dm28c GN=TCDM_07381 PE=3 SV=1 - [V5AUU0_TRYCR]	31.2695	19.69	1	16	16	37	1.38562e+07	909	100.354	5.18604	7.14164
V5BRP1	Ubiquitin-conjugating enzyme-like protein OS=Trypanosoma cruzi Dm28c GN=TCDM_14383 PE=3 SV=1 - [V5BRP1_TRYCR]	13.2175	25.36	1	5	5	14	1.38502e+07	138	15.7548	6.17627	7.14146
V5BR85	Uncharacterized protein OS=Trypanosoma cruzi Dm28c GN=TCDM_04267 PE=4 SV=1 - [V5BR85_TRYCR]	40.7806	23.54	1	16	16	40	1.37729e+07	752	86.9213	5.97314	7.13902
V5B5X1	Proteasome regulatory ATPase subunit 1 OS=Trypanosoma cruzi Dm28c GN=TCDM_02535 PE=3 SV=1 - [V5B5X1_TRYCR]	14.0781	34.32	2	13	14	22	1.37149e+07	437	48.5193	7.45947	7.13719
Q4D6V2	Ribonucleoside-diphosphate reductase small chain, putative OS=Trypanosoma cruzi (strain CL Brener) GN=Tc00.1047053506621.30 PE=4 SV=1 - [Q4D6V2_TRYCC]	22.8441	24.93	2	10	10	29	1.37141e+07	337	38.9995	5.07178	7.13717
Q4DUD6	Inositol 5-phosphatase 1, putative OS=Trypanosoma cruzi (strain CL Brener) GN=Tc00.1047053506625.60 PE=4 SV=1 - [Q4DUD6_TRYCC]	116.408	20.11	1	18	46	109	1.36982e+07	2561	298.416	5.66846	7.13666
V5BT74	Uncharacterized protein OS=Trypanosoma cruzi Dm28c GN=TCDM_01935 PE=4 SV=1 - [V5BT74_TRYCR]	22.7045	27.34	1	7	7	16	1.36038e+07	267	29.2815	6.50732	7.13366
Q4E0T1	p22 protein, putative OS=Trypanosoma cruzi (strain CL Brener) GN=Tc00.1047053509965.290 PE=4 SV=1 - [Q4E0T1_TRYCC]	17.6227	25.78	1	6	6	15	1.35738e+07	225	25.8028	4.94482	7.1327
V5BBD6	Serine hydroxymethyltransferase OS=Trypanosoma cruzi Dm28c GN=TCDM_06729 PE=3 SV=1 - [V5BBD6_TRYCR]	33.5957	35.36	1	1	13	36	1.34707e+07	461	50.4957	7.04932	7.12939
Q4DSP9	Serine hydroxymethyltransferase OS=Trypanosoma cruzi (strain CL Brener) GN=Tc00.1047053509937.150 PE=3 SV=1 - [Q4DSP9_TRYCC]	33.5957	35.57	1	1	13	35	1.34707e+07	461	50.4907	7.41553	7.12939
K2MYH5	Glutamine-dependent carbamoyl-phosphate synthetase, putative OS=Trypanosoma cruzi marinkellei GN=MOQ_008873 PE=3 SV=1 - [K2MYH5_TRYCR]	54.5215	15.92	1	1	24	63	1.34585e+07	1834	206.026	6.43018	7.129
Q4CW02	Calpain-like cysteine peptidase, putative (Fragment) OS=Trypanosoma cruzi (strain CL Brener) GN=Tc00.1047053509013.10 PE=3 SV=1 - [Q4CW02_TRYCC]	40.0976	15.03	1	3	20	46	1.34109e+07	1351	154.567	6.34131	7.12746
Q4CU84	Uncharacterized protein (Fragment) OS=Trypanosoma cruzi (strain CL Brener) GN=Tc00.1047053507675.10 PE=4 SV=1 - [Q4CU84_TRYCC]	11.8604	15.45	1	5	12	22	1.33079e+07	764	81.9806	5.70654	7.12411
V5DLP7	NADH dehydrogenase OS=Trypanosoma cruzi Dm28c GN=TCDM_02932 PE=4 SV=1 - [V5DLP7_TRYCR]	38.6048	26.76	1	12	12	34	1.32906e+07	512	56.3686	9.33447	7.12354
V5BGJ6	Rab GDP dissociation inhibitor OS=Trypanosoma cruzi Dm28c GN=TCDM_06527 PE=3 SV=1 - [V5BGJ6_TRYCR]	50.306	32.13	1	10	10	26	1.31214e+07	445	49.5636	6.15088	7.11798
Q4CQR0	Phosphodiesterase OS=Trypanosoma cruzi (strain CL Brener) GN=Tc00.1047053509943.20 PE=3 SV=1 - [Q4CQR0_TRYCC]	65.2574	25.73	1	5	21	56	1.30633e+07	929	103.58	5.73193	7.11605
V5AQ73	ATP-dependent Clp protease subunit OS=Trypanosoma cruzi Dm28c GN=TCDM_09350 PE=4 SV=1 - [V5AQ73_TRYCR]	55.3206	25.69	2	13	15	41	1.29147e+07	763	86.095	7.06396	7.11108
Q4CVX9	60S ribosomal protein L9, putative OS=Trypanosoma cruzi (strain CL Brener) GN=Tc00.1047053509695.170 PE=4 SV=1 - [Q4CVX9_TRYCC]	30.6574	39.15	1	9	9	27	1.28875e+07	189	21.8958	9.94971	7.11017
V5BAP6	Malic enzyme OS=Trypanosoma cruzi Dm28c GN=TCDM_00812 PE=3 SV=1 - [V5BAP6_TRYCR]	20.349	18.7	1	8	8	19	1.28543e+07	492	54.2257	5.68115	7.10905
V5BC28	Serine/threonine-protein kinase a OS=Trypanosoma cruzi Dm28c GN=TCDM_08577 PE=4 SV=1 - [V5BC28_TRYCR]	28.7871	24.3	2	12	12	30	1.27011e+07	502	56.8754	7.82568	7.10384
Q4CSV9	Glutamine dependent carbamoyl-phosphate synthase, putative (Fragment) OS=Trypanosoma cruzi (strain CL Brener) GN=Tc00.1047053508373.10 PE=4 SV=1 - [Q4CSV9_TRYCC]	64.9113	24.74	1	5	25	63	1.26572e+07	1253	141.803	6.72705	7.10234
V5B8N1	Retrotransposon hot spot (RHS) protein OS=Trypanosoma cruzi Dm28c GN=TCDM_01563 PE=4 SV=1 - [V5B8N1_TRYCR]	0	6.89	1	2	2	5	1.25921e+07	392	42.868	9.34912	7.1001
A0A0F6YF08	Proline racemase (Fragment) OS=Trypanosoma cruzi PE=4 SV=1 - [A0A0F6YF08_TRYCR]	12.3778	9.88	28	3	3	10	1.25411e+07	334	36.1643	5.31299	7.09833
Q4D0R4	Mitochondrial RNA binding protein 1, putative OS=Trypanosoma cruzi (strain CL Brener) GN=Tc00.1047053509831.36 PE=4 SV=1 - [Q4D0R4_TRYCC]	11.3663	41.55	1	6	6	15	1.24074e+07	207	23.0886	9.42236	7.09368
Q4DAG5	Deoxyribose-phosphate aldolase, putative OS=Trypanosoma cruzi (strain CL Brener) GN=Tc00.1047053507559.80 PE=3 SV=1 - [Q4DAG5_TRYCC]	16.6226	24.82	1	7	7	19	1.23317e+07	274	29.3322	8.03076	7.09102
V5ATR8	Putative Unc104-like kinesin OS=Trypanosoma cruzi Dm28c GN=TCDM_07835 PE=4 SV=1 - [V5ATR8_TRYCR]	48.7739	17.64	1	3	16	38	1.21851e+07	992	116.711	5.59229	7.08583
Q4D6H3	Uncharacterized protein OS=Trypanosoma cruzi (strain CL Brener) GN=Tc00.1047053509247.30 PE=4 SV=1 - [Q4D6H3_TRYCC]	78.2789	19.71	1	5	38	77	1.21498e+07	2329	263.021	7.85498	7.08457
K2PCJ0	Uncharacterized protein OS=Trypanosoma cruzi marinkellei GN=MOQ_001005 PE=4 SV=1 - [K2PCJ0_TRYCR]	70.4679	17.39	1	2	33	67	1.21498e+07	2317	261.754	7.76709	7.08457
V5BHR5	Importin beta-1 subunit OS=Trypanosoma cruzi Dm28c GN=TCDM_04068 PE=4 SV=1 - [V5BHR5_TRYCR]	6.80894	6.84	1	4	4	10	1.21454e+07	673	74.4511	4.71631	7.08441
Q4DD81	60S ribosomal protein L22, putative OS=Trypanosoma cruzi (strain CL Brener) GN=Tc00.1047053509747.20 PE=4 SV=1 - [Q4DD81_TRYCC]	2.5977	13.85	2	2	2	5	1.21357e+07	130	15.2353	10.1255	7.08406
V5B4V3	Uncharacterized protein OS=Trypanosoma cruzi Dm28c GN=TCDM_11424 PE=4 SV=1 - [V5B4V3_TRYCR]	77.3906	30.73	1	25	26	61	1.20879e+07	934	108.471	5.78271	7.08235
Q4D823	Retrotransposon hot spot (RHS) protein, putative OS=Trypanosoma cruzi (strain CL Brener) GN=Tc00.1047053511007.20 PE=4 SV=1 - [Q4D823_TRYCC]	14.5089	4.98	1	2	4	11	1.20822e+07	703	80.1175	7.23975	7.08214
K2N683	Eukaryotic peptide chain release factor subunit 1, putative OS=Trypanosoma cruzi marinkellei GN=MOQ_006085 PE=4 SV=1 - [K2N683_TRYCR]	20.8394	27.88	3	10	10	21	1.20454e+07	452	50.7517	5.80811	7.08082
V5BID9	Tyrosine protein kinase OS=Trypanosoma cruzi Dm28c GN=TCDM_05599 PE=4 SV=1 - [V5BID9_TRYCR]	1.77009	2.61	4	3	3	4	1.20064e+07	921	103.135	5.71924	7.07941
V5BQG3	Uncharacterized protein OS=Trypanosoma cruzi Dm28c GN=TCDM_01172 PE=4 SV=1 - [V5BQG3_TRYCR]	22.2826	31.15	2	11	11	25	1.19516e+07	427	47.6991	8.35303	7.07743
V5B1P3	Oxidoreductase OS=Trypanosoma cruzi Dm28c GN=TCDM_04274 PE=4 SV=1 - [V5B1P3_TRYCR]	22.5384	43.92	1	11	11	27	1.19299e+07	337	36.4918	8.11865	7.07664
Q4CQ46	Proliferating cell nuclear antigen OS=Trypanosoma cruzi (strain CL Brener) GN=Tc00.1047053507913.30 PE=3 SV=1 - [Q4CQ46_TRYCC]	17.2838	31.14	3	6	6	15	1.18923e+07	289	31.7849	4.98291	7.07526
K2MWY1	Plasma membrane ATPase OS=Trypanosoma cruzi marinkellei GN=MOQ_005924 PE=3 SV=1 - [K2MWY1_TRYCR]	54.8557	22.27	3	15	16	42	1.17692e+07	898	99.5095	6.21436	7.07075
Q4CQ81	60S ribosomal protein L12, putative OS=Trypanosoma cruzi (strain CL Brener) GN=Tc00.1047053504037.30 PE=3 SV=1 - [Q4CQ81_TRYCC]	8.20417	35.37	4	4	4	8	1.17511e+07	164	17.7088	10.1255	7.07008
K4E123	ABCG1 protein OS=Trypanosoma cruzi GN=ABCG1 PE=4 SV=1 - [K4E123_TRYCR]	23.9749	21.2	2	11	11	29	1.16998e+07	665	74.6033	8.60205	7.06818
Q4D9Z9	Diphosphomevalonate decarboxylase OS=Trypanosoma cruzi (strain CL Brener) GN=Tc00.1047053511281.40 PE=3 SV=1 - [Q4D9Z9_TRYCC]	14.5374	10.53	1	5	5	11	1.15768e+07	380	42.0571	6.32861	7.06359
V5AZ02	Fatty acyl CoA synthetase OS=Trypanosoma cruzi Dm28c GN=TCDM_11993 PE=4 SV=1 - [V5AZ02_TRYCR]	41.8006	32.57	1	17	17	37	1.15335e+07	703	78.6411	7.69385	7.06196
Q4DUI3	ATP-dependent RNA helicase, putative OS=Trypanosoma cruzi (strain CL Brener) GN=Tc00.1047053510661.90 PE=3 SV=1 - [Q4DUI3_TRYCC]	13.2078	18.06	1	12	12	21	1.15327e+07	792	89.4982	7.62061	7.06193
Q4D0U5	Retrotransposon hot spot (RHS) protein, putative OS=Trypanosoma cruzi (strain CL Brener) GN=Tc00.1047053506323.30 PE=4 SV=1 - [Q4D0U5_TRYCC]	12.3982	6.67	1	3	7	13	1.15299e+07	929	106.279	5.78271	7.06183
V5BXZ9	Uncharacterized protein OS=Trypanosoma cruzi Dm28c GN=TCDM_00116 PE=4 SV=1 - [V5BXZ9_TRYCR]	38.3307	34.33	1	10	10	26	1.14827e+07	434	50.612	6.41748	7.06004
Q4DGW6	Aminoacylase, putative OS=Trypanosoma cruzi (strain CL Brener) GN=Tc00.1047053506975.40 PE=4 SV=1 - [Q4DGW6_TRYCC]	28.6093	25.51	1	8	8	20	1.147e+07	396	42.7599	6.22705	7.05956
Q4DX81	Cytochrome p450-like protein, putative OS=Trypanosoma cruzi (strain CL Brener) GN=Tc00.1047053506945.190 PE=3 SV=1 - [Q4DX81_TRYCC]	15.3895	22.57	2	8	8	16	1.14615e+07	505	57.2344	7.95752	7.05924
V5APL8	Uncharacterized protein OS=Trypanosoma cruzi Dm28c GN=TCDM_09599 PE=3 SV=1 - [V5APL8_TRYCR]	72.5613	28.94	1	6	48	95	1.14276e+07	2142	245.181	5.45264	7.05795
Q4E0Y0	Glutaminyl-tRNA synthetase, putative OS=Trypanosoma cruzi (strain CL Brener) GN=Tc00.1047053508277.160 PE=3 SV=1 - [Q4E0Y0_TRYCC]	21.2451	21.72	1	12	12	26	1.13881e+07	571	66.2212	6.91748	7.05645
V5B5S8	Chaperone DNAJ protein OS=Trypanosoma cruzi Dm28c GN=TCDM_11062 PE=4 SV=1 - [V5B5S8_TRYCR]	23.9668	36.98	4	9	9	21	1.13563e+07	338	36.4823	8.52881	7.05524
V5BJZ6	Poly-zinc finger protein 2 OS=Trypanosoma cruzi Dm28c GN=TCDM_14244 PE=4 SV=1 - [V5BJZ6_TRYCR]	21.5103	45.83	1	8	8	23	1.13499e+07	192	21.3828	8.14795	7.05499
Q4CP05	Succinate dehydrogenase, putative OS=Trypanosoma cruzi (strain CL Brener) GN=Tc00.1047053504949.30 PE=4 SV=1 - [Q4CP05_TRYCC]	0	19.35	2	3	3	8	1.13465e+07	186	21.3377	9.11475	7.05486
V5B5Q0	Chaperonin alpha subunit OS=Trypanosoma cruzi Dm28c GN=TCDM_02683 PE=3 SV=1 - [V5B5Q0_TRYCR]	52.8482	43.51	4	21	21	44	1.13144e+07	547	59.3266	6.16357	7.05363
Q4DST7	60S ribosomal protein L32, putative OS=Trypanosoma cruzi (strain CL Brener) GN=Tc00.1047053510769.90 PE=4 SV=1 - [Q4DST7_TRYCC]	8.577	21.21	3	4	4	11	1.12803e+07	132	15.4295	11.2534	7.05232
Q4CYH9	Histone H2A (Fragment) OS=Trypanosoma cruzi (strain CL Brener) GN=Tc00.1047053508321.11 PE=3 SV=1 - [Q4CYH9_TRYCC]	0	14.95	12	2	2	3	1.12726e+07	107	11.4564	10.8579	7.05202
Q4DMG9	Acetyltransferase component of pyruvate dehydrogenase complex OS=Trypanosoma cruzi (strain CL Brener) GN=Tc00.1047053509717.20 PE=3 SV=1 - [Q4DMG9_TRYCC]	35.179	38	1	3	12	30	1.12725e+07	471	49.6286	6.45557	7.05202
V5DPC1	Electron transfer flavoprotein OS=Trypanosoma cruzi Dm28c GN=TCDM_02049 PE=4 SV=1 - [V5DPC1_TRYCR]	48.494	38.06	1	7	7	33	1.12301e+07	268	29.766	8.20654	7.05038
V5AZ24	Uncharacterized protein OS=Trypanosoma cruzi Dm28c GN=TCDM_05339 PE=4 SV=1 - [V5AZ24_TRYCR]	20.997	40.13	1	9	9	21	1.12156e+07	299	33.8329	5.021	7.04982
Q4DY53	Uncharacterized protein OS=Trypanosoma cruzi (strain CL Brener) GN=Tc00.1047053511727.50 PE=4 SV=1 - [Q4DY53_TRYCC]	35.5267	17.67	1	14	14	32	1.11043e+07	917	101.248	6.85889	7.04549
Q4CLW3	Trifunctional enzyme alpha subunit, mitochondrial-like protein, putative (Fragment) OS=Trypanosoma cruzi (strain CL Brener) GN=Tc00.1047053509701.10 PE=4 SV=1 - [Q4CLW3_TRYCC]	27.1355	24.45	3	15	15	33	1.09971e+07	687	75.639	9.39307	7.04128
K2MXT6	60S ribosomal protein L19, putative (Fragment) OS=Trypanosoma cruzi marinkellei GN=MOQ_009167 PE=3 SV=1 - [K2MXT6_TRYCR]	22.6163	21.52	7	5	5	15	1.09631e+07	223	26.1246	11.3413	7.03993
V5BTG9	Ubiquitin-activating enzyme e1 OS=Trypanosoma cruzi Dm28c GN=TCDM_00192 PE=4 SV=1 - [V5BTG9_TRYCR]	25.6427	27.54	1	8	8	22	1.09477e+07	403	43.9973	6.46826	7.03932
V5BQE2	40S ribosomal protein S26 OS=Trypanosoma cruzi Dm28c GN=TCDM_14426 PE=3 SV=1 - [V5BQE2_TRYCR]	42.1749	49.11	1	5	5	29	1.09413e+07	112	12.7537	11.6929	7.03907
Q4DZQ8	Uncharacterized protein OS=Trypanosoma cruzi (strain CL Brener) GN=Tc00.1047053507711.200 PE=4 SV=1 - [Q4DZQ8_TRYCC]	11.4056	7.24	1	2	12	18	1.08464e+07	1546	167.978	5.94775	7.03529
V5BV46	Uncharacterized protein OS=Trypanosoma cruzi Dm28c GN=TCDM_02821 PE=3 SV=1 - [V5BV46_TRYCR]	21.1691	24.75	1	9	9	22	1.07561e+07	396	42.4987	7.62061	7.03166
V5BJC7	Uncharacterized protein OS=Trypanosoma cruzi Dm28c GN=TCDM_03388 PE=4 SV=1 - [V5BJC7_TRYCR]	13.7727	23.98	1	10	10	18	1.07206e+07	442	49.4573	8.90967	7.03022
Q4DSA0	Arginase, putative OS=Trypanosoma cruzi (strain CL Brener) GN=Tc00.1047053507031.90 PE=1 SV=1 - [Q4DSA0_TRYCC]	19.8301	23.7	2	5	5	13	1.07126e+07	308	33.5346	6.17627	7.02989
Q4DR33	Elongation factor, putative OS=Trypanosoma cruzi (strain CL Brener) GN=Tc00.1047053504109.150 PE=4 SV=1 - [Q4DR33_TRYCC]	8.44225	13.95	2	8	8	14	1.06924e+07	645	72.2973	7.97217	7.02907
Q4DLI2	Ribonuclease L inhibitor, putative OS=Trypanosoma cruzi (strain CL Brener) GN=Tc00.1047053508637.150 PE=4 SV=1 - [Q4DLI2_TRYCC]	11.4161	11.44	3	8	8	17	1.06831e+07	647	72.8275	8.11865	7.0287
V5BZN6	Pumilio protein OS=Trypanosoma cruzi Dm28c GN=TCDM_01096 PE=4 SV=1 - [V5BZN6_TRYCR]	24.0721	11.61	1	8	8	20	1.06805e+07	827	91.6673	6.75635	7.02859
K2MU46	Proteasome regulatory non-ATPase subunit 5 OS=Trypanosoma cruzi marinkellei GN=MOQ_001001 PE=4 SV=1 - [K2MU46_TRYCR]	23.2419	20.63	3	10	10	22	1.06601e+07	480	54.8815	6.7417	7.02776
Q4CU92	Uncharacterized protein OS=Trypanosoma cruzi (strain CL Brener) GN=Tc00.1047053510947.30 PE=4 SV=1 - [Q4CU92_TRYCC]	26.8998	26.24	2	11	11	23	1.06448e+07	423	48.7653	5.40186	7.02714
Q4CYA5	Uncharacterized protein OS=Trypanosoma cruzi (strain CL Brener) GN=Tc00.1047053509649.40 PE=4 SV=1 - [Q4CYA5_TRYCC]	5.89853	8.1	2	2	2	4	1.06361e+07	247	27.225	7.59131	7.02678
Q4DK31	Protein transport protein sec13, putative OS=Trypanosoma cruzi (strain CL Brener) GN=Tc00.1047053506525.20 PE=3 SV=1 - [Q4DK31_TRYCC]	19.1389	18.09	2	6	6	16	1.06355e+07	376	41.4035	6.40479	7.02676
V5BYI4	UDP-N-acetylglucosamine pyrophosphorylase OS=Trypanosoma cruzi Dm28c GN=TCDM_01555 PE=4 SV=1 - [V5BYI4_TRYCR]	55.4115	36.77	1	19	19	46	1.06297e+07	601	66.6377	6.66846	7.02652
O77252	Gamma-glutamylcysteine synthetase OS=Trypanosoma cruzi GN=GCS PE=2 SV=1 - [O77252_TRYCR]	12.1206	12.99	3	7	7	13	1.06189e+07	693	79.586	5.64307	7.02608
V5BI97	Putative Unc104-like kinesin OS=Trypanosoma cruzi Dm28c GN=TCDM_07833 PE=4 SV=1 - [V5BI97_TRYCR]	22.0675	19.21	1	1	16	33	1.06162e+07	916	104.965	5.23682	7.02597
Q4DA54	Histidyl-tRNA synthetase, putative OS=Trypanosoma cruzi (strain CL Brener) GN=Tc00.1047053507019.40 PE=1 SV=1 - [Q4DA54_TRYCC]	31.4586	23.01	1	11	11	25	1.05879e+07	478	53.3727	5.99854	7.02481
Q4D2Z8	Nucleosome assembly protein-like protein, putative OS=Trypanosoma cruzi (strain CL Brener) GN=Tc00.1047053504839.50 PE=3 SV=1 - [Q4D2Z8_TRYCC]	9.10235	14.44	3	6	6	16	1.0565e+07	450	50.3002	4.75439	7.02387
K2MWQ0	Short chain 3-hydroxyacyl-CoA dehydrogenase, putative OS=Trypanosoma cruzi marinkellei GN=MOQ_004637 PE=4 SV=1 - [K2MWQ0_TRYCR]	10.1565	10.94	3	4	4	9	1.05437e+07	320	35.2294	8.45557	7.02299
M4H2K1	Cysteinyl-tRNA synthetase (Fragment) OS=Trypanosoma cruzi PE=3 SV=1 - [M4H2K1_TRYCR]	14.324	20.52	2	4	11	25	1.04939e+07	614	69.8073	6.55127	7.02094
V5BP71	Uncharacterized protein OS=Trypanosoma cruzi Dm28c GN=TCDM_01562 PE=4 SV=1 - [V5BP71_TRYCR]	16.896	23.87	1	3	6	13	1.04223e+07	398	43.436	6.20166	7.01796
V5BCV7	Uncharacterized protein OS=Trypanosoma cruzi Dm28c GN=TCDM_10116 PE=4 SV=1 - [V5BCV7_TRYCR]	31.973	28.16	2	16	16	35	1.03969e+07	618	70.0148	5.80811	7.0169
Q4DX76	ATP synthase, epsilon chain, putative OS=Trypanosoma cruzi (strain CL Brener) GN=Tc00.1047053506945.240 PE=3 SV=1 - [Q4DX76_TRYCC]	11.1088	19.67	1	4	4	11	1.03459e+07	183	20.2334	6.13818	7.01477
V5BG02	Uncharacterized protein OS=Trypanosoma cruzi Dm28c GN=TCDM_08842 PE=4 SV=1 - [V5BG02_TRYCR]	79.8929	44.65	1	5	27	67	1.03118e+07	636	70.2473	5.17334	7.01334
Q4D4Y8	Uncharacterized protein (Fragment) OS=Trypanosoma cruzi (strain CL Brener) GN=Tc00.1047053508533.10 PE=4 SV=1 - [Q4D4Y8_TRYCC]	69.457	16.93	1	3	25	59	1.03118e+07	2812	315.71	6.23975	7.01334
V5BAI3	Uncharacterized protein OS=Trypanosoma cruzi Dm28c GN=TCDM_07193 PE=4 SV=1 - [V5BAI3_TRYCR]	1.81271	7.69	2	1	3	4	1.03059e+07	442	49.3785	7.76709	7.01309
V5D6I4	Uncharacterized protein OS=Trypanosoma cruzi Dm28c GN=TCDM_09201 PE=4 SV=1 - [V5D6I4_TRYCR]	14.2773	12.92	1	12	12	27	1.02999e+07	975	107.753	8.32373	7.01283
V5BLG8	Uncharacterized protein OS=Trypanosoma cruzi Dm28c GN=TCDM_02519 PE=4 SV=1 - [V5BLG8_TRYCR]	30.747	32.64	1	14	14	30	1.02866e+07	622	68.1597	6.03662	7.01227
V5AUM3	Uncharacterized protein OS=Trypanosoma cruzi Dm28c GN=TCDM_07419 PE=4 SV=1 - [V5AUM3_TRYCR]	13.5899	22.28	1	9	9	29	1.01983e+07	413	46.5638	9.24658	7.00853
V5DB66	D-alanyl-glycyl endopeptidase-like protein OS=Trypanosoma cruzi Dm28c GN=TCDM_07203 PE=4 SV=1 - [V5DB66_TRYCR]	9.77613	7.1	1	2	2	5	1.01865e+07	310	34.7941	6.94678	7.00803
V5BCZ7	Putative ubiquitin-activating enzyme e1 OS=Trypanosoma cruzi Dm28c GN=TCDM_00193 PE=4 SV=1 - [V5BCZ7_TRYCR]	23.4916	23.16	1	12	12	23	1.01842e+07	665	74.2121	5.57959	7.00793
V5C1F5	40S ribosomal protein S15A OS=Trypanosoma cruzi Dm28c GN=TCDM_14509 PE=3 SV=1 - [V5C1F5_TRYCR]	5.91263	41.38	2	5	5	10	1.0162e+07	145	16.1885	9.89111	7.00698
Q4DT66	ADP-ribosylation factor-like protein, putative OS=Trypanosoma cruzi (strain CL Brener) GN=Tc00.1047053511511.170 PE=3 SV=1 - [Q4DT66_TRYCC]	12.0254	24.86	2	4	4	9	1.00602e+07	185	20.5535	7.02002	7.00261
V5DTF6	Uncharacterized protein OS=Trypanosoma cruzi Dm28c GN=TCDM_00457 PE=4 SV=1 - [V5DTF6_TRYCR]	28.8519	14.67	1	16	16	33	1.00567e+07	1472	161.453	6.771	7.00245
V5BSX5	Dynein light chain OS=Trypanosoma cruzi Dm28c GN=TCDM_13942 PE=4 SV=1 - [V5BSX5_TRYCR]	26.0511	33.33	1	3	3	16	1.00033e+07	90	10.3802	6.78564	7.00014
V5BT90	Uncharacterized protein OS=Trypanosoma cruzi Dm28c GN=TCDM_03488 PE=4 SV=1 - [V5BT90_TRYCR]	6.40223	20.55	2	5	5	12	9.99594e+06	146	16.3768	11.9419	6.99982
V5DH46	Ribonucleoside-diphosphate reductase OS=Trypanosoma cruzi Dm28c GN=TCDM_04552 PE=3 SV=1 - [V5DH46_TRYCR]	13.6045	21.86	1	15	15	30	9.93907e+06	796	90.6438	7.66455	6.99735
V5AV12	Proteasome regulatory ATPase subunit 2 OS=Trypanosoma cruzi Dm28c GN=TCDM_12527 PE=3 SV=1 - [V5AV12_TRYCR]	27.6565	24.26	1	7	7	19	9.8529e+06	437	48.9604	5.71924	6.99356
V5BS79	Uncharacterized protein OS=Trypanosoma cruzi Dm28c GN=TCDM_03869 PE=4 SV=1 - [V5BS79_TRYCR]	15.4871	18.53	1	13	13	21	9.73963e+06	599	65.8013	8.04541	6.98854
K2N704	Proteasome subunit beta type OS=Trypanosoma cruzi marinkellei GN=MOQ_005747 PE=3 SV=1 - [K2N704_TRYCR]	21.9169	24.3	4	7	7	24	9.732e+06	284	30.6532	7.56201	6.9882
Q4DGP9	Calmodulin, putative OS=Trypanosoma cruzi (strain CL Brener) GN=Tc00.1047053506835.60 PE=4 SV=1 - [Q4DGP9_TRYCC]	14.3689	12.77	2	6	6	14	9.66134e+06	650	72.7174	4.97021	6.98504
Q4DJN0	Uncharacterized protein OS=Trypanosoma cruzi (strain CL Brener) GN=Tc00.1047053510609.20 PE=4 SV=1 - [Q4DJN0_TRYCC]	18.8804	35.94	2	5	5	14	9.6265e+06	192	22.0089	5.77002	6.98347
Q4DHY1	Elongation of fatty acids protein OS=Trypanosoma cruzi (strain CL Brener) GN=Tc00.1047053506661.30 PE=3 SV=1 - [Q4DHY1_TRYCC]	19.1552	4.84	2	2	2	15	9.60098e+06	289	32.6514	9.0708	6.98232
Q4CXV1	Peptidyl-prolyl cis-trans isomerase OS=Trypanosoma cruzi (strain CL Brener) GN=Tc00.1047053506413.80 PE=3 SV=1 - [Q4CXV1_TRYCC]	14.8692	37.05	2	7	7	19	9.60064e+06	224	24.173	8.54346	6.9823
Q4DN34	Microtubule-associated protein Gb4, putative (Fragment) OS=Trypanosoma cruzi (strain CL Brener) GN=Tc00.1047053507615.19 PE=4 SV=1 - [Q4DN34_TRYCC]	14.881	9.63	1	1	8	15	9.55064e+06	1641	189.78	5.18604	6.98003
Q4DSW8	Mitotubule-associated protein Gb4, putative (Fragment) OS=Trypanosoma cruzi (strain CL Brener) GN=Tc00.1047053508347.159 PE=4 SV=1 - [Q4DSW8_TRYCC]	14.881	11.44	1	1	8	16	9.55064e+06	1189	137.326	5.17334	6.98003
V5DSV1	Seryl-tRNA synthetase OS=Trypanosoma cruzi Dm28c GN=TCDM_00585 PE=4 SV=1 - [V5DSV1_TRYCR]	55.3215	43.19	1	18	18	46	9.51885e+06	477	53.3576	5.73193	6.97858
V5B3T7	Aminopeptidase P OS=Trypanosoma cruzi Dm28c GN=TCDM_03358 PE=3 SV=1 - [V5B3T7_TRYCR]	32.3773	34.01	1	12	12	31	9.50403e+06	491	54.6299	6.48096	6.97791
Q26944	TcP2a-RA OS=Trypanosoma cruzi GN=TCP2a PE=2 SV=1 - [Q26944_TRYCR]	4.20613	43.4	2	3	3	8	9.44754e+06	106	10.4041	4.53857	6.97532
Q4CQ34	Cysteinyl-tRNA synthetase, putative OS=Trypanosoma cruzi (strain CL Brener) GN=Tc00.1047053507297.20 PE=3 SV=1 - [Q4CQ34_TRYCC]	26.0581	16.69	1	6	13	34	9.44209e+06	785	89.1891	6.48096	6.97507
V5BBC2	Uncharacterized protein OS=Trypanosoma cruzi Dm28c GN=TCDM_00679 PE=4 SV=1 - [V5BBC2_TRYCR]	18.1799	30.44	1	9	9	22	9.436e+06	427	48.222	8.80713	6.97479
V5BH13	Fatty acyl CoA synthetase 2 OS=Trypanosoma cruzi Dm28c GN=TCDM_06202 PE=4 SV=1 - [V5BH13_TRYCR]	25.7461	22.75	1	12	12	25	9.38852e+06	699	77.7807	6.59521	6.9726
Q4CNM5	ATP-dependent Clp protease subunit, heat shock protein 100 (HSP100), putative (Fragment) OS=Trypanosoma cruzi (strain CL Brener) GN=Tc00.1047053508665.14 PE=4 SV=1 - [Q4CNM5_TRYCC]	22.8867	20.73	3	10	12	29	9.30345e+06	603	67.5497	7.84033	6.96864
Q4E4N4	Eukaryotic translation initiation factor 5A OS=Trypanosoma cruzi (strain CL Brener) GN=Tc00.1047053506925.120 PE=3 SV=1 - [Q4E4N4_TRYCC]	6.73137	27.54	1	3	3	8	9.29895e+06	167	18.0038	4.99561	6.96843
Q4E1N1	ABC transporter, putative OS=Trypanosoma cruzi (strain CL Brener) GN=Tc00.1047053507093.260 PE=4 SV=1 - [Q4E1N1_TRYCC]	23.2152	13.62	2	6	6	18	9.28685e+06	661	72.7277	8.93896	6.96787
Q4DA33	Phosphoacetylglucosamine mutase OS=Trypanosoma cruzi (strain CL Brener) GN=Tc00.1047053503733.70 PE=3 SV=1 - [Q4DA33_TRYCC]	12.6598	15.9	1	8	8	20	9.27121e+06	610	66.5778	5.78271	6.96714
Q4DM53	Uncharacterized protein OS=Trypanosoma cruzi (strain CL Brener) GN=Tc00.1047053506425.40 PE=4 SV=1 - [Q4DM53_TRYCC]	22.107	13.96	2	12	12	24	9.25156e+06	1067	118.126	4.90674	6.96622
V5BSE6	Glutamyl-tRNA synthetase OS=Trypanosoma cruzi Dm28c GN=TCDM_02101 PE=3 SV=1 - [V5BSE6_TRYCR]	28.3975	20.53	1	12	12	25	9.18736e+06	570	65.0094	7.48877	6.96319
V5BLJ2	Fatty acyl CoA synthetase 2 OS=Trypanosoma cruzi Dm28c GN=TCDM_06206 PE=4 SV=1 - [V5BLJ2_TRYCR]	44.3805	35.67	1	19	22	44	9.1814e+06	698	78.1712	6.80029	6.96291
V5BQK5	Arginyl-tRNA synthetase OS=Trypanosoma cruzi Dm28c GN=TCDM_04526 PE=3 SV=1 - [V5BQK5_TRYCR]	33.6013	29.34	2	19	19	39	9.15602e+06	692	78.7196	6.56592	6.96171
V5DMC3	Uncharacterized protein OS=Trypanosoma cruzi Dm28c GN=TCDM_02700 PE=4 SV=1 - [V5DMC3_TRYCR]	18.8607	13.97	3	8	8	19	9.15559e+06	587	66.4083	6.46826	6.96169
Q4D0A9	Ribonuclease mar1, putative OS=Trypanosoma cruzi (strain CL Brener) GN=Tc00.1047053509553.40 PE=4 SV=1 - [Q4D0A9_TRYCC]	19.919	38.27	2	7	7	14	9.12395e+06	196	21.4137	7.6792	6.96018
Q4CP89	Uncharacterized protein OS=Trypanosoma cruzi (strain CL Brener) GN=Tc00.1047053506927.20 PE=4 SV=1 - [Q4CP89_TRYCC]	33.9116	16.17	1	11	11	24	9.07219e+06	878	95.4328	6.53662	6.95771
Q4DEJ1	Uncharacterized protein OS=Trypanosoma cruzi (strain CL Brener) GN=Tc00.1047053511643.10 PE=4 SV=1 - [Q4DEJ1_TRYCC]	14.9047	24.62	5	6	6	15	9.04921e+06	325	36.012	7.48877	6.95661
V5BQ29	Adenine phosphoribosyltransferase OS=Trypanosoma cruzi Dm28c GN=TCDM_01381 PE=4 SV=1 - [V5BQ29_TRYCR]	11.2757	25.11	2	5	5	9	9.04856e+06	235	25.8273	7.25439	6.95658
Q6ZXB9	Metallocarboxypeptidase OS=Trypanosoma cruzi GN=mcar-2 PE=4 SV=1 - [Q6ZXB9_TRYCR]	39.6969	31.61	1	15	16	36	9.0215e+06	503	58.308	6.21436	6.95528
Q4DUB8	Uncharacterized protein OS=Trypanosoma cruzi (strain CL Brener) GN=Tc00.1047053506625.240 PE=4 SV=1 - [Q4DUB8_TRYCC]	11.1124	33.89	3	8	8	16	9.0114e+06	301	32.5826	7.00537	6.95479
Q4DTW1	DNA topoisomerase IB, large subunit, putative OS=Trypanosoma cruzi (strain CL Brener) GN=Tc00.1047053508693.20 PE=4 SV=1 - [Q4DTW1_TRYCC]	0	4.22	4	2	3	3	8.98458e+06	664	77.4346	9.29053	6.9535
V5B0M9	Dihydrolipoamide acetyltransferase OS=Trypanosoma cruzi Dm28c GN=TCDM_04684 PE=4 SV=1 - [V5B0M9_TRYCR]	28.9283	39.78	1	8	8	24	8.95944e+06	269	28.0693	7.06396	6.95228
V5B4S9	Membrane associated protein OS=Trypanosoma cruzi Dm28c GN=TCDM_02958 PE=3 SV=1 - [V5B4S9_TRYCR]	31.3908	10.03	1	16	16	35	8.94529e+06	2124	239.772	6.81494	6.95159
Q4CP06	60S ribosomal protein L6, putative OS=Trypanosoma cruzi (strain CL Brener) GN=Tc00.1047053504949.14 PE=4 SV=1 - [Q4CP06_TRYCC]	1.68655	19.69	4	6	6	16	8.94173e+06	193	21.356	10.77	6.95142
V5BKV6	Carbonic anhydrase-like protein OS=Trypanosoma cruzi Dm28c GN=TCDM_04595 PE=4 SV=1 - [V5BKV6_TRYCR]	10.2567	7.33	4	3	3	12	8.90261e+06	464	51.7953	7.59131	6.94952
V5BBE3	Unspecified product OS=Trypanosoma cruzi Dm28c GN=TCDM_00709 PE=4 SV=1 - [V5BBE3_TRYCR]	26.1683	22.37	1	14	14	27	8.86279e+06	885	95.5669	6.23975	6.94757
V5B0S4	Uncharacterized protein OS=Trypanosoma cruzi Dm28c GN=TCDM_04568 PE=4 SV=1 - [V5B0S4_TRYCR]	3.36032	5.61	2	3	3	9	8.84614e+06	570	64.0149	7.28369	6.94675
V5BJF4	Dihydrolipoamide acetyltransferase component of pyruvate dehydrogenase complex OS=Trypanosoma cruzi Dm28c GN=TCDM_07278 PE=3 SV=1 - [V5BJF4_TRYCR]	11.8572	17.91	1	6	6	9	8.78025e+06	441	47.8282	7.40088	6.94351
V5BLX9	ATP synthase F1 subunit gamma protein OS=Trypanosoma cruzi Dm28c GN=TCDM_04251 PE=4 SV=1 - [V5BLX9_TRYCR]	18.0179	23.53	1	6	6	16	8.74937e+06	306	34.6329	9.36377	6.94198
Q4D0A7	Mitogen-activated protein kinase OS=Trypanosoma cruzi (strain CL Brener) GN=Tc00.1047053509553.60 PE=3 SV=1 - [Q4D0A7_TRYCC]	10.4601	13.44	3	3	3	6	8.72814e+06	372	42.8747	5.71924	6.94092
V5BF44	Heterogeneous nuclear ribonucleoprotein H/F OS=Trypanosoma cruzi Dm28c GN=TCDM_07178 PE=4 SV=1 - [V5BF44_TRYCR]	30.0578	29.72	1	11	11	27	8.71445e+06	424	47.1712	5.60498	6.94024
V5AUH1	Glycerol-3-phosphate dehydrogenase OS=Trypanosoma cruzi Dm28c GN=TCDM_07435 PE=3 SV=1 - [V5AUH1_TRYCR]	40.2593	34.05	1	18	18	37	8.70144e+06	693	77.3175	8.32373	6.93959
V5DMR8	Coatomer subunit alpha OS=Trypanosoma cruzi Dm28c GN=TCDM_02435 PE=4 SV=1 - [V5DMR8_TRYCR]	22.6866	18.19	2	18	18	38	8.64345e+06	1193	134.775	6.96143	6.93669
Q4DYH1	Uncharacterized protein OS=Trypanosoma cruzi (strain CL Brener) GN=Tc00.1047053511367.220 PE=4 SV=1 - [Q4DYH1_TRYCC]	27.4418	13.28	1	1	6	20	8.58318e+06	497	56.6818	9.46631	6.93365
V5BG30	Uncharacterized protein OS=Trypanosoma cruzi Dm28c GN=TCDM_04668 PE=4 SV=1 - [V5BG30_TRYCR]	25.4102	25.49	1	2	7	20	8.58318e+06	357	40.6376	10.2427	6.93365
V5BAV1	GMP reductase OS=Trypanosoma cruzi Dm28c GN=GMPR PE=3 SV=1 - [V5BAV1_TRYCR]	32.8141	32.99	1	12	12	39	8.57134e+06	491	52.3154	8.71924	6.93305
V5B0R0	Uncharacterized protein OS=Trypanosoma cruzi Dm28c GN=TCDM_04545 PE=4 SV=1 - [V5B0R0_TRYCR]	13.8087	6.31	3	2	2	6	8.51554e+06	412	45.5843	7.47412	6.93021
K2M6U1	Eukaryotic translation initiation factor 2 subunit, putative OS=Trypanosoma cruzi marinkellei GN=MOQ_005532 PE=4 SV=1 - [K2M6U1_TRYCR]	13.9813	15.72	3	7	7	22	8.49853e+06	477	52.5182	7.03467	6.92934
V5B6R2	Pyridoxal phosphate homeostasis protein OS=Trypanosoma cruzi Dm28c GN=TCDM_08914 PE=3 SV=1 - [V5B6R2_TRYCR]	21.4632	36.9	1	5	5	20	8.49766e+06	252	27.4047	6.97607	6.9293
Q4DW33	Uncharacterized protein OS=Trypanosoma cruzi (strain CL Brener) GN=Tc00.1047053507681.210 PE=4 SV=1 - [Q4DW33_TRYCC]	29.8667	9.91	1	12	12	29	8.46314e+06	1231	136.651	7.12256	6.92753
Q4DWC3	Translation elongation factor 1-beta, putative OS=Trypanosoma cruzi (strain CL Brener) GN=Tc00.1047053509733.100 PE=3 SV=1 - [Q4DWC3_TRYCC]	11.4198	31.98	1	5	5	9	8.45071e+06	197	21.854	4.84326	6.92689
V5ASG2	Acetyl-coenzyme A synthetase OS=Trypanosoma cruzi Dm28c GN=TCDM_08350 PE=3 SV=1 - [V5ASG2_TRYCR]	18.5338	16.84	1	10	10	22	8.42198e+06	677	75.2899	6.29053	6.92541
Q4E3P1	40S ribosomal protein S5, putative OS=Trypanosoma cruzi (strain CL Brener) GN=Tc00.1047053510101.170 PE=3 SV=1 - [Q4E3P1_TRYCC]	2.02918	12.63	2	2	2	4	8.41501e+06	190	21.2675	10.2573	6.92505
Q4DU38	Calcium motive P-type ATPase, putative OS=Trypanosoma cruzi (strain CL Brener) GN=Tc00.1047053506241.70 PE=3 SV=1 - [Q4DU38_TRYCC]	25.4252	11.36	2	7	7	19	8.35244e+06	1039	114.561	5.68115	6.92181
V5D9U0	Transmembrane 9 superfamily member OS=Trypanosoma cruzi Dm28c GN=TCDM_07779 PE=3 SV=1 - [V5D9U0_TRYCR]	26.1363	19.47	1	9	9	28	8.32875e+06	647	73.0631	7.57666	6.92058
K2MYY2	Uncharacterized protein OS=Trypanosoma cruzi marinkellei GN=MOQ_005179 PE=4 SV=1 - [K2MYY2_TRYCR]	24.9938	32.41	3	12	12	27	8.31875e+06	395	46.9912	6.48096	6.92006
Q4DCL6	Uncharacterized protein OS=Trypanosoma cruzi (strain CL Brener) GN=Tc00.1047053507771.70 PE=4 SV=1 - [Q4DCL6_TRYCC]	2.18299	17.65	1	2	2	3	8.30586e+06	119	13.3046	4.81787	6.91938
V5BN93	Ubiquitin carboxyl-terminal hydrolase OS=Trypanosoma cruzi Dm28c GN=TCDM_02042 PE=3 SV=1 - [V5BN93_TRYCR]	23.403	50	1	11	11	33	8.28474e+06	236	26.1641	5.07178	6.91828
V5BDE1	Golgi/lysosome glycoprotein OS=Trypanosoma cruzi Dm28c GN=TCDM_07983 PE=4 SV=1 - [V5BDE1_TRYCR]	20.6458	14.31	1	7	7	18	8.23026e+06	615	68.2191	5.13525	6.91541
Q4E650	Serine/threonine protein kinase, putative OS=Trypanosoma cruzi (strain CL Brener) GN=Tc00.1047053508153.400 PE=3 SV=1 - [Q4E650_TRYCC]	20.6345	17.8	2	8	8	23	8.21979e+06	500	56.2957	6.69775	6.91486
Q9U681	Putative glutathione-S-transferase/glutaredoxin (Fragment) OS=Trypanosoma cruzi PE=2 SV=1 - [Q9U681_TRYCR]	14.9684	28.21	4	8	8	17	8.18368e+06	280	31.9665	8.6167	6.91295
Q4DV93	Uncharacterized protein OS=Trypanosoma cruzi (strain CL Brener) GN=Tc00.1047053509437.30 PE=4 SV=1 - [Q4DV93_TRYCC]	0	0.79	1	2	2	2	8.18295e+06	3671	404.288	5.97314	6.91291
V5DHX4	Heat shock protein HslVU OS=Trypanosoma cruzi Dm28c GN=TCDM_04384 PE=4 SV=1 - [V5DHX4_TRYCR]	46.7567	11.07	1	20	20	47	8.15402e+06	2249	247.684	6.78564	6.91137
V5BNS0	T-complex protein 1 subunit gamma OS=Trypanosoma cruzi Dm28c GN=TCDM_05217 PE=3 SV=1 - [V5BNS0_TRYCR]	29.9587	43.6	1	22	22	45	8.11621e+06	555	60.6903	6.75635	6.90935
Q4E4E9	Tyrosine aminotransferase, putative OS=Trypanosoma cruzi (strain CL Brener) GN=Tc00.1047053510187.20 PE=4 SV=1 - [Q4E4E9_TRYCC]	28.7679	19.66	1	4	6	17	8.09421e+06	417	46.1169	7.18115	6.90817
V5B8M0	Cysteine desulfurase OS=Trypanosoma cruzi Dm28c GN=TCDM_08025 PE=3 SV=1 - [V5B8M0_TRYCR]	35.399	39.69	1	12	12	30	8.08884e+06	446	48.4988	8.47021	6.90789
K2M094	Uncharacterized protein OS=Trypanosoma cruzi marinkellei GN=MOQ_007873 PE=4 SV=1 - [K2M094_TRYCR]	11.8572	15.5	3	3	3	8	8.08828e+06	200	22.3153	4.88135	6.90786
V5BRQ1	Uncharacterized protein OS=Trypanosoma cruzi Dm28c GN=TCDM_00644 PE=4 SV=1 - [V5BRQ1_TRYCR]	15.9798	29.75	1	8	8	16	8.08038e+06	363	40.7419	8.80713	6.90743
K2LYT1	Serine/threonine-protein phosphatase OS=Trypanosoma cruzi marinkellei GN=MOQ_008424 PE=3 SV=1 - [K2LYT1_TRYCR]	13.7786	16.33	3	9	9	21	8.04362e+06	637	71.3062	7.47412	6.90545
Q4D9Z1	Proteasome regulatory non-ATPase subunit, putative OS=Trypanosoma cruzi (strain CL Brener) GN=Tc00.1047053511365.70 PE=4 SV=1 - [Q4D9Z1_TRYCC]	38.126	26.87	2	11	11	30	8.01693e+06	402	45.4842	5.70654	6.90401
V5BE86	Eukaryotic translation initiation factor 3 subunit I OS=Trypanosoma cruzi Dm28c GN=TCDM_07590 PE=3 SV=1 - [V5BE86_TRYCR]	11.7841	27.49	3	8	8	11	7.97627e+06	342	37.6375	6.04932	6.9018
V5BLI8	Uncharacterized protein OS=Trypanosoma cruzi Dm28c GN=TCDM_02558 PE=4 SV=1 - [V5BLI8_TRYCR]	28.6749	27.64	1	2	8	25	7.94246e+06	322	36.5689	6.81494	6.89996
K2N987	RNA-binding protein, putative OS=Trypanosoma cruzi marinkellei GN=MOQ_004771 PE=4 SV=1 - [K2N987_TRYCR]	25.5109	32.14	2	6	6	19	7.92725e+06	280	31.0559	7.10791	6.89912
Q4DIR4	Ribose-phosphate pyrophosphokinase, putative OS=Trypanosoma cruzi (strain CL Brener) GN=Tc00.1047053511661.90 PE=4 SV=1 - [Q4DIR4_TRYCC]	12.2384	10.35	3	5	5	12	7.91781e+06	705	78.8124	7.07861	6.8986
V5B6M0	UTP--glucose-1-phosphate uridylyltransferase OS=Trypanosoma cruzi Dm28c GN=TCDM_02411 PE=3 SV=1 - [V5B6M0_TRYCR]	23.3263	27.8	1	11	11	26	7.91392e+06	482	53.4633	6.41748	6.89839
Q8MZQ5	Gp72 protein OS=Trypanosoma cruzi PE=4 SV=1 - [Q8MZQ5_TRYCR]	14.6255	12.98	1	6	6	16	7.90343e+06	578	62.2008	6.52197	6.89782
V5DLD4	Protein transport protein Sec24A OS=Trypanosoma cruzi Dm28c GN=TCDM_02973 PE=4 SV=1 - [V5DLD4_TRYCR]	17.9763	10.73	2	8	8	21	7.9004e+06	904	100.912	7.25439	6.89765
V5B9A3	Coatomer subunit beta OS=Trypanosoma cruzi Dm28c GN=TCDM_09757 PE=4 SV=1 - [V5B9A3_TRYCR]	41.5283	16.84	1	13	13	32	7.89461e+06	980	107.83	5.13525	6.89733
V5BG41	Uncharacterized protein OS=Trypanosoma cruzi Dm28c GN=TCDM_13854 PE=4 SV=1 - [V5BG41_TRYCR]	24.7261	39.74	1	8	8	21	7.83066e+06	234	26.7884	7.41553	6.8938
Q4CU77	Proteasome beta 2 subunit, putative OS=Trypanosoma cruzi (strain CL Brener) GN=Tc00.1047053503891.100 PE=4 SV=1 - [Q4CU77_TRYCC]	16.9516	32.52	2	6	6	11	7.83029e+06	206	22.7342	6.52197	6.89378
V5BCN8	Uncharacterized protein OS=Trypanosoma cruzi Dm28c GN=TCDM_06071 PE=4 SV=1 - [V5BCN8_TRYCR]	25.7184	30.28	1	5	5	17	7.81727e+06	327	35.9771	9.5542	6.89305
Q6XD84	SR RNA-binding protein OS=Trypanosoma cruzi PE=4 SV=1 - [Q6XD84_TRYCR]	13.0463	30.27	1	10	10	21	7.80527e+06	413	48.7209	8.98291	6.89239
V5BH00	Phosphatase 2C OS=Trypanosoma cruzi Dm28c GN=TCDM_06301 PE=4 SV=1 - [V5BH00_TRYCR]	12.6656	16.67	1	2	6	13	7.80342e+06	354	38.0944	6.12549	6.89228
Q4CM68	3-oxo-5-alpha-steroid 4-dehydrogenase, putative (Fragment) OS=Trypanosoma cruzi (strain CL Brener) GN=Tc00.1047053457251.10 PE=4 SV=1 - [Q4CM68_TRYCC]	11.4946	26.62	1	7	7	14	7.78458e+06	263	29.5854	9.77393	6.89124
Q4DVF8	Uncharacterized protein OS=Trypanosoma cruzi (strain CL Brener) GN=Tc00.1047053506859.180 PE=4 SV=1 - [Q4DVF8_TRYCC]	19.4398	22.64	1	2	8	22	7.73114e+06	371	42.7876	5.36377	6.88824
Q4D0E4	Uncharacterized protein OS=Trypanosoma cruzi (strain CL Brener) GN=Tc00.1047053510031.30 PE=4 SV=1 - [Q4D0E4_TRYCC]	13.9407	23.91	2	7	8	23	7.72172e+06	1096	122.817	5.5542	6.88771
V5DA42	Uncharacterized protein OS=Trypanosoma cruzi Dm28c GN=TCDM_07645 PE=4 SV=1 - [V5DA42_TRYCR]	32.6436	18.84	2	11	11	29	7.69922e+06	759	87.0983	6.53662	6.88645
Q4DUU1	Uncharacterized protein OS=Trypanosoma cruzi (strain CL Brener) GN=Tc00.1047053508501.250 PE=4 SV=1 - [Q4DUU1_TRYCC]	8.0136	22.99	2	5	5	9	7.69795e+06	261	29.3821	7.47412	6.88638
Q4D9P7	Hexosyltransferase OS=Trypanosoma cruzi (strain CL Brener) GN=Tc00.1047053511395.120 PE=3 SV=1 - [Q4D9P7_TRYCC]	0	10.34	1	3	3	5	7.62029e+06	377	42.9849	8.48486	6.88197
K2PDY3	Acyl-CoA dehydrogenase, putative OS=Trypanosoma cruzi marinkellei GN=MOQ_000671 PE=3 SV=1 - [K2PDY3_TRYCR]	19.7115	26.93	4	8	8	20	7.57461e+06	401	44.0373	8.38232	6.87936
V5ASS1	Lysine--tRNA ligase OS=Trypanosoma cruzi Dm28c GN=TCDM_08178 PE=3 SV=1 - [V5ASS1_TRYCR]	15.3207	15.69	1	8	8	18	7.54835e+06	580	65.9796	5.88428	6.87785
Q4DL82	Retrotransposon hot spot (RHS) protein, putative (Fragment) OS=Trypanosoma cruzi (strain CL Brener) GN=Tc00.1047053506393.189 PE=4 SV=1 - [Q4DL82_TRYCC]	9.54042	6.07	1	4	6	11	7.51805e+06	758	86.5009	6.37939	6.87611
Q4DY15	Uncharacterized protein OS=Trypanosoma cruzi (strain CL Brener) GN=Tc00.1047053506357.130 PE=4 SV=1 - [Q4DY15_TRYCC]	50.8178	12.19	1	8	24	53	7.50253e+06	2609	287.476	6.69775	6.87521
V5BWD5	Uncharacterized protein OS=Trypanosoma cruzi Dm28c GN=TCDM_02382 PE=4 SV=1 - [V5BWD5_TRYCR]	41.8465	14.43	1	3	19	46	7.50253e+06	1739	191.751	7.95752	6.87521
Q4DZR8	Procyclic form surface glycoprotein, putative OS=Trypanosoma cruzi (strain CL Brener) GN=Tc00.1047053507711.100 PE=4 SV=1 - [Q4DZR8_TRYCC]	8.60677	11.87	1	5	5	12	7.49837e+06	396	42.6921	8.29443	6.87497
V5BBY0	Alanine--tRNA ligase OS=Trypanosoma cruzi Dm28c GN=TCDM_08637 PE=3 SV=1 - [V5BBY0_TRYCR]	9.40411	10.78	1	2	7	16	7.48311e+06	900	100.943	6.68311	6.87408
V5DJX0	Uncharacterized protein OS=Trypanosoma cruzi Dm28c GN=TCDM_03603 PE=4 SV=1 - [V5DJX0_TRYCR]	26.9851	15.89	1	2	11	27	7.47669e+06	856	95.6093	5.98584	6.87371
Q4CVJ2	Uncharacterized protein OS=Trypanosoma cruzi (strain CL Brener) GN=Tc00.1047053504199.10 PE=4 SV=1 - [Q4CVJ2_TRYCC]	18.9205	12	1	1	10	23	7.47669e+06	925	103.401	5.5415	6.87371
V5DFU6	Mannose-6-phosphate isomerase OS=Trypanosoma cruzi Dm28c GN=TCDM_05062 PE=3 SV=1 - [V5DFU6_TRYCR]	15.0271	18.63	2	7	7	16	7.47664e+06	408	45.3608	6.27783	6.87371
V5BG34	Glyceraldehyde-3-phosphate dehydrogenase OS=Trypanosoma cruzi Dm28c GN=TCDM_08774 PE=3 SV=1 - [V5BG34_TRYCR]	16.9511	18.44	1	4	4	11	7.4279e+06	347	37.26	6.1001	6.87087
Q4D4M0	Uncharacterized protein OS=Trypanosoma cruzi (strain CL Brener) GN=Tc00.1047053507663.70 PE=4 SV=1 - [Q4D4M0_TRYCC]	0	2.62	3	2	2	2	7.40143e+06	687	76.5889	5.16064	6.86932
Q4DKU5	Uncharacterized protein OS=Trypanosoma cruzi (strain CL Brener) GN=Tc00.1047053509769.80 PE=4 SV=1 - [Q4DKU5_TRYCC]	10.4327	15.54	2	4	5	14	7.38442e+06	399	43.7055	5.0083	6.86832
Q4E5G9	Uncharacterized protein OS=Trypanosoma cruzi (strain CL Brener) GN=Tc00.1047053511277.250 PE=4 SV=1 - [Q4E5G9_TRYCC]	8.40312	15.74	1	5	5	9	7.3668e+06	451	50.9496	5.85889	6.86728
Q4DZB0	Eukaryotic translation initiation factor 5, putative OS=Trypanosoma cruzi (strain CL Brener) GN=Tc00.1047053504105.20 PE=4 SV=1 - [Q4DZB0_TRYCC]	22.1478	30.08	1	10	10	21	7.36066e+06	379	42.797	8.1333	6.86692
V5BFX1	Thioredoxin OS=Trypanosoma cruzi Dm28c GN=TCDM_04728 PE=4 SV=1 - [V5BFX1_TRYCR]	27.2987	33.11	1	10	10	23	7.31888e+06	441	48.5475	8.79248	6.86444
K2NW93	Uncharacterized protein OS=Trypanosoma cruzi marinkellei GN=MOQ_002965 PE=4 SV=1 - [K2NW93_TRYCR]	22.0637	25.92	3	8	8	19	7.29598e+06	463	50.6535	7.97217	6.86308
Q4DZF5	Threonine dehydratase-like, putative OS=Trypanosoma cruzi (strain CL Brener) GN=Tc00.1047053506825.70 PE=4 SV=1 - [Q4DZF5_TRYCC]	15.0695	21.57	2	5	5	12	7.25503e+06	343	37.1492	8.33838	6.86064
Q4DIF6	69 kDa paraflagellar rod protein, putative OS=Trypanosoma cruzi (strain CL Brener) GN=Tc00.1047053511215.119 PE=4 SV=1 - [Q4DIF6_TRYCC]	22.4617	23	1	10	10	17	7.23152e+06	600	69.5189	6.17627	6.85923
V5BDM6	Oligosaccharyl transferase subunit OS=Trypanosoma cruzi Dm28c GN=TCDM_07896 PE=4 SV=1 - [V5BDM6_TRYCR]	13.4824	7.35	3	1	8	17	7.17696e+06	830	93.7452	9.45166	6.85594
K2NBJ9	Oligosaccharyl transferase subunit, putative OS=Trypanosoma cruzi marinkellei GN=MOQ_003886 PE=4 SV=1 - [K2NBJ9_TRYCR]	13.4824	6.52	4	1	8	18	7.17696e+06	798	90.8562	9.18799	6.85594
Q4E1X0	Protein kinase, putative OS=Trypanosoma cruzi (strain CL Brener) GN=Tc00.1047053507993.80 PE=4 SV=1 - [Q4E1X0_TRYCC]	2.31947	9.63	3	3	3	5	7.17694e+06	353	40.3808	7.47412	6.85594
V5B941	Adenosine kinase OS=Trypanosoma cruzi Dm28c GN=TCDM_01513 PE=4 SV=1 - [V5B941_TRYCR]	27.8242	35.84	1	11	11	22	7.17542e+06	346	37.9671	5.36377	6.85585
V5AU76	Glycyl-tRNA synthetase OS=Trypanosoma cruzi Dm28c GN=TCDM_07596 PE=4 SV=1 - [V5AU76_TRYCR]	43.3236	24.88	1	14	14	32	7.17091e+06	623	69.9976	5.99854	6.85557
V5B0Q8	Hexosyltransferase OS=Trypanosoma cruzi Dm28c GN=TCDM_11325 PE=3 SV=1 - [V5B0Q8_TRYCR]	12.7245	9.71	1	2	4	11	7.15751e+06	381	43.2831	7.79639	6.85476
V5B3K7	Uncharacterized protein OS=Trypanosoma cruzi Dm28c GN=TCDM_03483 PE=4 SV=1 - [V5B3K7_TRYCR]	22.1761	37.04	1	12	12	28	7.15072e+06	405	44.1992	10.0083	6.85435
Q4DCI2	2-oxoisovalerate dehydrogenase beta subunit, mitochondrial, putative OS=Trypanosoma cruzi (strain CL Brener) GN=Tc00.1047053511469.100 PE=4 SV=1 - [Q4DCI2_TRYCC]	13.6766	14.95	3	4	4	7	7.11604e+06	368	40.0653	6.78564	6.85224
Q4DZP2	60S ribosomal protein L18 OS=Trypanosoma cruzi (strain CL Brener) GN=RPL18 PE=1 SV=1 - [RL18_TRYCC]	20.7032	37.82	4	6	6	20	7.06266e+06	193	21.663	11.6636	6.84897
Q4DEJ6	Glutathione peroxidase OS=Trypanosoma cruzi (strain CL Brener) GN=Tc00.1047053503899.110 PE=3 SV=1 - [Q4DEJ6_TRYCC]	5.65465	40.24	1	3	6	10	7.06213e+06	164	18.2802	7.86963	6.84894
Q4DJQ7	Cytochrome b-domain protein, putative OS=Trypanosoma cruzi (strain CL Brener) GN=Tc00.1047053509395.100 PE=3 SV=1 - [Q4DJQ7_TRYCC]	7.67104	23	2	6	6	11	7.05757e+06	287	32.0774	7.48877	6.84866
V5BBU5	SPFH domain protein OS=Trypanosoma cruzi Dm28c GN=TCDM_08667 PE=4 SV=1 - [V5BBU5_TRYCR]	19.3401	22.91	3	8	8	19	7.0341e+06	406	44.2916	8.54346	6.84721
V5BRH3	Centromere/microtubule binding protein cbf5 OS=Trypanosoma cruzi Dm28c GN=TCDM_04252 PE=4 SV=1 - [V5BRH3_TRYCR]	17.0173	28.74	1	10	10	22	7.02357e+06	428	48.5872	9.05615	6.84656
Q4CZB7	Uncharacterized protein OS=Trypanosoma cruzi (strain CL Brener) GN=Tc00.1047053511559.20 PE=4 SV=1 - [Q4CZB7_TRYCC]	17.7035	22.84	3	9	9	24	7.00504e+06	394	43.7578	6.48096	6.84541
V5BSD2	CAS/CSE/importin domain protein OS=Trypanosoma cruzi Dm28c GN=TCDM_02084 PE=4 SV=1 - [V5BSD2_TRYCR]	39.9464	13.33	1	10	10	27	7.00461e+06	960	107.521	5.45264	6.84538
V5BUD4	DNA topoisomerase 2 OS=Trypanosoma cruzi Dm28c GN=TCDM_03128 PE=3 SV=1 - [V5BUD4_TRYCR]	30.8719	14.37	2	15	15	35	6.94747e+06	1232	138.353	9.39307	6.84183
Q4CXJ7	Adenylosuccinate lyase OS=Trypanosoma cruzi (strain CL Brener) GN=Tc00.1047053510337.30 PE=3 SV=1 - [Q4CXJ7_TRYCC]	11.6141	15.37	4	7	7	16	6.92913e+06	462	52.475	7.12256	6.84068
V5D424	Uncharacterized protein OS=Trypanosoma cruzi Dm28c GN=TCDM_10151 PE=4 SV=1 - [V5D424_TRYCR]	17.094	8.93	1	6	6	15	6.88198e+06	829	93.6601	9.26123	6.83771
Q4E342	Proteasome regulatory non-ATPase subunit 6, putative OS=Trypanosoma cruzi (strain CL Brener) GN=Tc00.1047053508741.300 PE=4 SV=1 - [Q4E342_TRYCC]	18.4642	20.53	1	10	10	17	6.87534e+06	526	59.1608	6.93213	6.83729
V5BA93	Uracil phosphoribosyltransferase OS=Trypanosoma cruzi Dm28c GN=TCDM_07304 PE=4 SV=1 - [V5BA93_TRYCR]	14.7612	34.32	1	5	5	10	6.84657e+06	236	26.582	7.31299	6.83547
Q4E4R0	60S ribosomal protein L23, putative OS=Trypanosoma cruzi (strain CL Brener) GN=Tc00.1047053508461.490 PE=1 SV=1 - [Q4E4R0_TRYCC]	11.4283	45.32	2	5	5	17	6.77675e+06	139	14.9072	10.2866	6.83102
V5BNH8	Pyroglutamyl-peptidase I (PGP) OS=Trypanosoma cruzi Dm28c GN=TCDM_03616 PE=4 SV=1 - [V5BNH8_TRYCR]	26.2809	19.48	1	3	3	13	6.7721e+06	231	25.982	6.16357	6.83072
Q4DW67	Uncharacterized protein OS=Trypanosoma cruzi (strain CL Brener) GN=Tc00.1047053508231.40 PE=4 SV=1 - [Q4DW67_TRYCC]	7.51657	12.79	3	3	3	6	6.77043e+06	258	29.3591	9.48096	6.83062
V5AXN2	Uncharacterized protein OS=Trypanosoma cruzi Dm28c GN=TCDM_05968 PE=4 SV=1 - [V5AXN2_TRYCR]	9.98166	31.56	1	6	6	13	6.75782e+06	282	31.8723	5.74463	6.82981
Q4CPV9	Uncharacterized protein OS=Trypanosoma cruzi (strain CL Brener) GN=Tc00.1047053503819.10 PE=4 SV=1 - [Q4CPV9_TRYCC]	17.4189	15.81	2	4	4	9	6.75659e+06	234	26.2668	8.95361	6.82973
V5BU59	dTDP-glucose 4,6-dehydratase OS=Trypanosoma cruzi Dm28c GN=TCDM_01461 PE=4 SV=1 - [V5BU59_TRYCR]	8.27387	31.02	2	7	7	13	6.74282e+06	332	36.8977	7.12256	6.82884
Q4E2Y1	60S ribosomal protein L23a, putative OS=Trypanosoma cruzi (strain CL Brener) GN=Tc00.1047053508175.146 PE=1 SV=1 - [Q4E2Y1_TRYCC]	2.22564	12.37	2	2	2	2	6.73904e+06	194	21.2549	10.7993	6.8286
V5BBM5	Uncharacterized protein OS=Trypanosoma cruzi Dm28c GN=TCDM_14336 PE=4 SV=1 - [V5BBM5_TRYCR]	20.7172	44.93	2	6	6	14	6.73824e+06	207	22.8515	8.07471	6.82855
V5AZ01	Protein kinase OS=Trypanosoma cruzi Dm28c GN=TCDM_05440 PE=4 SV=1 - [V5AZ01_TRYCR]	12.5112	13.7	1	9	9	17	6.72289e+06	774	88.7269	4.95752	6.82756
Q4DWX7	Uncharacterized protein OS=Trypanosoma cruzi (strain CL Brener) GN=Tc00.1047053510729.80 PE=4 SV=1 - [Q4DWX7_TRYCC]	5.08437	20	3	6	6	17	6.64413e+06	350	38.5344	9.37842	6.82244
V5C2U9	Dihydroxyacetone kinase OS=Trypanosoma cruzi Dm28c GN=TCDM_00153 PE=4 SV=1 - [V5C2U9_TRYCR]	13.077	11.54	1	5	5	9	6.63555e+06	589	61.9252	6.90283	6.82188
V5BW71	Proteasome endopeptidase complex OS=Trypanosoma cruzi Dm28c GN=TCDM_00598 PE=3 SV=1 - [V5BW71_TRYCR]	9.95171	14.06	3	4	4	9	6.59163e+06	313	35.9385	8.68994	6.81899
Q4DEE6	Phosphomannomutase-like protein, putative OS=Trypanosoma cruzi (strain CL Brener) GN=Tc00.1047053506405.10 PE=3 SV=1 - [Q4DEE6_TRYCC]	26.156	20.34	1	9	9	22	6.58009e+06	585	65.0148	6.31592	6.81823
V5B887	Retrotransposon hot spot (RHS) protein OS=Trypanosoma cruzi Dm28c GN=TCDM_08232 PE=4 SV=1 - [V5B887_TRYCR]	12.1352	15.43	1	3	5	12	6.57707e+06	311	34.7061	7.63525	6.81803
V5BD69	Threonine synthase OS=Trypanosoma cruzi Dm28c GN=TCDM_05925 PE=4 SV=1 - [V5BD69_TRYCR]	9.31561	13.06	2	8	8	15	6.56162e+06	666	73.9721	6.94678	6.81701
V5BX15	Uncharacterized protein OS=Trypanosoma cruzi Dm28c GN=TCDM_00569 PE=4 SV=1 - [V5BX15_TRYCR]	17.5652	16.8	3	9	9	18	6.55775e+06	631	71.0363	5.97314	6.81675
V5BQU2	CTP synthase OS=Trypanosoma cruzi Dm28c GN=TCDM_01016 PE=3 SV=1 - [V5BQU2_TRYCR]	20.9039	23.86	1	11	11	25	6.52633e+06	591	65.567	6.78564	6.81467
Q4CS27	Uncharacterized protein OS=Trypanosoma cruzi (strain CL Brener) GN=Tc00.1047053508457.20 PE=3 SV=1 - [Q4CS27_TRYCC]	31.2621	27.29	3	18	18	31	6.52581e+06	722	80.5521	6.17627	6.81463
Q4DYS1	Aldehyde dehydrogenase, putative OS=Trypanosoma cruzi (strain CL Brener) GN=Tc00.1047053507641.60 PE=3 SV=1 - [Q4DYS1_TRYCC]	15.4854	16.47	3	8	8	19	6.50558e+06	504	54.0569	7.60596	6.81329
Q4CYW6	N-acetylglucosamine-6-phosphate deacetylase-like protein, putative (Fragment) OS=Trypanosoma cruzi (strain CL Brener) GN=Tc00.1047053506341.10 PE=4 SV=1 - [Q4CYW6_TRYCC]	12.3159	32.61	3	7	7	13	6502051	276	30.3097	9.0415	6.81305
V5BSN3	Elongation initiation factor 2 alpha subunit OS=Trypanosoma cruzi Dm28c GN=TCDM_00323 PE=4 SV=1 - [V5BSN3_TRYCR]	13.8302	31.82	2	11	11	22	6.47852e+06	418	47.6423	5.90967	6.81148
V5BG04	DNA topoisomerase IA OS=Trypanosoma cruzi Dm28c GN=TCDM_04626 PE=4 SV=1 - [V5BG04_TRYCR]	18.1864	15	1	11	11	20	6.4455e+06	820	91.0061	9.05615	6.80926
Q4CVX7	Uncharacterized protein OS=Trypanosoma cruzi (strain CL Brener) GN=Tc00.1047053511729.60 PE=4 SV=1 - [Q4CVX7_TRYCC]	17.3219	19.27	1	5	5	11	6.42987e+06	358	40.8346	5.50342	6.8082
Q4D590	Mitochondrial oligo_U binding protein TBRGG1, putative OS=Trypanosoma cruzi (strain CL Brener) GN=Tc00.1047053507927.20 PE=4 SV=1 - [Q4D590_TRYCC]	33.044	29.02	1	15	15	27	6.38478e+06	889	97.2055	8.66064	6.80515
V5B6Q5	Kinesin-like protein OS=Trypanosoma cruzi Dm28c GN=TCDM_02185 PE=3 SV=1 - [V5B6Q5_TRYCR]	26.803	18.68	1	9	9	19	6.36315e+06	621	70.7256	8.30908	6.80367
Q4DLU4	Uncharacterized protein OS=Trypanosoma cruzi (strain CL Brener) GN=Tc00.1047053509683.10 PE=4 SV=1 - [Q4DLU4_TRYCC]	32.2568	8.65	1	2	17	34	6.30953e+06	2983	323.768	6.06201	6.8
Q4DRW8	Uncharacterized protein OS=Trypanosoma cruzi (strain CL Brener) GN=Tc00.1047053507669.50 PE=4 SV=1 - [Q4DRW8_TRYCC]	1.78826	1.18	2	2	2	3	6.26335e+06	1700	187.77	6.39209	6.79681
V5B0C7	Serine carboxypeptidase S28 OS=Trypanosoma cruzi Dm28c GN=TCDM_04809 PE=4 SV=1 - [V5B0C7_TRYCR]	7.14475	6.83	1	2	2	4	6.26326e+06	483	53.8478	8.82178	6.7968
V5BRV7	Ribosomal protein S25 OS=Trypanosoma cruzi Dm28c GN=TCDM_14375 PE=4 SV=1 - [V5BRV7_TRYCR]	11.5465	32.73	1	4	4	8	6.24954e+06	110	12.3429	10.4624	6.79585
Q26887	Trans-sialidase (Fragment) OS=Trypanosoma cruzi PE=4 SV=1 - [Q26887_TRYCR]	13.1357	27.48	1	3	9	16	6.24473e+06	313	35.02	9.11475	6.79551
Q4DSI7	Electron transfer flavoprotein-ubiquinone oxidoreductase, putative OS=Trypanosoma cruzi (strain CL Brener) GN=Tc00.1047053508543.140 PE=4 SV=1 - [Q4DSI7_TRYCC]	25.595	23.23	2	11	11	23	6230198	564	62.2734	7.6792	6.7945
V5D7N3	Uncharacterized protein OS=Trypanosoma cruzi Dm28c GN=TCDM_08678 PE=4 SV=1 - [V5D7N3_TRYCR]	25.6714	7.58	1	2	17	32	6.21851e+06	2983	323.607	6.18896	6.79369
Q4DDW5	Dispersed gene family protein 1 (DGF-1), putative OS=Trypanosoma cruzi (strain CL Brener) GN=Tc00.1047053509871.80 PE=4 SV=1 - [Q4DDW5_TRYCC]	10.1982	2.24	1	2	6	11	6.17758e+06	3487	360.832	6.0874	6.79082
Q4CS26	Glycine cleavage system H protein OS=Trypanosoma cruzi (strain CL Brener) GN=Tc00.1047053508457.30 PE=3 SV=1 - [Q4CS26_TRYCC]	1.67683	14.49	2	2	2	3	6.173e+06	138	15.2596	4.90674	6.7905
Q4DUG1	Uncharacterized protein OS=Trypanosoma cruzi (strain CL Brener) GN=Tc00.1047053508837.80 PE=4 SV=1 - [Q4DUG1_TRYCC]	30.8811	7.24	1	16	16	33	6.14181e+06	3828	435.763	5.37646	6.7883
V5BQJ1	RuvB-like helicase OS=Trypanosoma cruzi Dm28c GN=TCDM_02843 PE=3 SV=1 - [V5BQJ1_TRYCR]	22.1623	23.53	1	7	7	21	6.13661e+06	459	50.0496	6.23975	6.78793
V5BYR2	Polyadenylate-binding protein OS=Trypanosoma cruzi Dm28c GN=TCDM_01672 PE=3 SV=1 - [V5BYR2_TRYCR]	14.5771	24.38	3	12	12	22	6.10977e+06	566	63.5002	8.71924	6.78602
V5BE13	NUP-1 protein OS=Trypanosoma cruzi Dm28c GN=TCDM_05455 PE=4 SV=1 - [V5BE13_TRYCR]	21.8721	13.78	1	4	12	23	6.07669e+06	1016	116.085	6.46826	6.78367
V5BFM4	Uncharacterized protein OS=Trypanosoma cruzi Dm28c GN=TCDM_08956 PE=4 SV=1 - [V5BFM4_TRYCR]	17.0377	22.54	1	10	10	17	6.07031e+06	457	50.085	9.45166	6.78321
Q4DV75	Cysteine protease, putative OS=Trypanosoma cruzi (strain CL Brener) GN=Tc00.1047053508173.110 PE=3 SV=1 - [Q4DV75_TRYCC]	3.65129	3.92	1	2	2	4	6.06982e+06	434	47.4303	7.6792	6.78318
Q4CPG4	60S ribosomal protein L44, putative (Fragment) OS=Trypanosoma cruzi (strain CL Brener) GN=Tc00.1047053509583.4 PE=3 SV=1 - [Q4CPG4_TRYCC]	7.97859	23.47	2	3	3	7	6.05544e+06	98	11.3981	10.3159	6.78215
V5BG46	Multifunctional fusion protein OS=Trypanosoma cruzi Dm28c GN=TCDM_06752 PE=3 SV=1 - [V5BG46_TRYCR]	13.6105	18.27	1	11	11	24	6.0446e+06	591	63.3402	6.97607	6.78137
V5BMX9	Uncharacterized protein OS=Trypanosoma cruzi Dm28c GN=TCDM_05608 PE=4 SV=1 - [V5BMX9_TRYCR]	23.9635	21.06	1	2	15	30	6.0284e+06	940	108.648	8.49951	6.7802
V5BGP0	Acetyl-CoA carboxylase OS=Trypanosoma cruzi Dm28c GN=TCDM_08578 PE=4 SV=1 - [V5BGP0_TRYCR]	30.4858	9.73	1	16	16	35	6.02099e+06	2199	245.614	6.354	6.77967
V5BJK7	Uncharacterized protein OS=Trypanosoma cruzi Dm28c GN=TCDM_03266 PE=4 SV=1 - [V5BJK7_TRYCR]	16.3054	14.1	1	11	11	24	6.01988e+06	1199	129.855	4.94482	6.77959
V5BII1	Cyclin 1 OS=Trypanosoma cruzi Dm28c GN=TCDM_03821 PE=4 SV=1 - [V5BII1_TRYCR]	2.04774	12.5	1	2	3	5	6.00371e+06	352	38.486	5.70654	6.77842
Q4DYH7	Chaperone DnaJ protein, putative OS=Trypanosoma cruzi (strain CL Brener) GN=Tc00.1047053511367.138 PE=3 SV=1 - [Q4DYH7_TRYCC]	21.4736	23.52	1	8	8	18	6.00312e+06	421	46.7816	8.38232	6.77838
V5BWN5	2-methoxy-6-polyprenyl-1,4-benzoquinol methylase, mitochondrial OS=Trypanosoma cruzi Dm28c GN=TCDM_02223 PE=3 SV=1 - [V5BWN5_TRYCR]	19.5297	25.52	1	6	6	16	5.99569e+06	290	32.6135	6.07471	6.77784
V5DEM3	Leucyl-tRNA synthetase OS=Trypanosoma cruzi Dm28c GN=TCDM_05606 PE=3 SV=1 - [V5DEM3_TRYCR]	16.0434	17.12	1	9	9	18	5.98721e+06	765	86.0398	6.59521	6.77722
K2M892	Ribosomal protein OS=Trypanosoma cruzi marinkellei GN=MOQ_004899 PE=3 SV=1 - [K2M892_TRYCR]	11.4213	24.77	3	5	5	11	5.97216e+06	214	24.54	9.64209	6.77613
Q4CN82	Casein kinase, delta isoform, putative OS=Trypanosoma cruzi (strain CL Brener) GN=Tc00.1047053504929.10 PE=3 SV=1 - [Q4CN82_TRYCC]	13.3984	26.97	4	1	9	18	5.9692e+06	330	38.0605	8.71924	6.77592
Q4CSN9	Casein kinase, putative OS=Trypanosoma cruzi (strain CL Brener) GN=Tc00.1047053507541.40 PE=3 SV=1 - [Q4CSN9_TRYCC]	13.3984	34.85	3	1	9	17	5.9692e+06	330	38.0796	9.30518	6.77592
Q4CYL3	Uncharacterized protein OS=Trypanosoma cruzi (strain CL Brener) GN=Tc00.1047053504423.30 PE=4 SV=1 - [Q4CYL3_TRYCC]	38.6957	21.32	2	20	20	46	5.96296e+06	821	93.6642	4.91943	6.77546
Q4CQI9	MYH7B protein, putative OS=Trypanosoma cruzi (strain CL Brener) GN=Tc00.1047053504113.20 PE=4 SV=1 - [Q4CQI9_TRYCC]	3.82741	8.99	1	2	4	8	5.90992e+06	934	107.25	5.5415	6.77158
Q4CNU0	Phospholipase B-like OS=Trypanosoma cruzi (strain CL Brener) GN=Tc00.1047053510825.30 PE=3 SV=1 - [Q4CNU0_TRYCC]	5.44143	4.5	2	3	3	8	5.88158e+06	644	72.7099	6.49365	6.76949
V5BER6	Uncharacterized protein OS=Trypanosoma cruzi Dm28c GN=TCDM_05120 PE=4 SV=1 - [V5BER6_TRYCR]	0	7.52	1	2	2	2	5.87848e+06	545	60.3675	6.07471	6.76927
V5BCH0	Sedoheptulose-1,7-bisphosphatase OS=Trypanosoma cruzi Dm28c GN=TCDM_10292 PE=4 SV=1 - [V5BCH0_TRYCR]	7.61024	16.25	3	4	4	8	5.87454e+06	320	34.7595	7.12256	6.76897
Q4CM72	Uncharacterized protein (Fragment) OS=Trypanosoma cruzi (strain CL Brener) GN=Tc00.1047053503631.9 PE=4 SV=1 - [Q4CM72_TRYCC]	3.95578	3.57	3	2	2	5	5.8544e+06	644	70.811	6.13818	6.76748
V5BPQ1	Uncharacterized protein OS=Trypanosoma cruzi Dm28c GN=TCDM_01537 PE=3 SV=1 - [V5BPQ1_TRYCR]	36.4769	18.18	1	23	23	44	5.83268e+06	1529	172.466	6.68311	6.76587
V5BLY6	UDP-galactopyranose mutase OS=Trypanosoma cruzi Dm28c GN=TCDM_02308 PE=4 SV=1 - [V5BLY6_TRYCR]	11.4853	16.04	1	6	6	15	5.82544e+06	480	54.7413	6.75635	6.76533
V5BWB9	Peroxisomal enoyl-coa hydratase OS=Trypanosoma cruzi Dm28c GN=TCDM_02351 PE=4 SV=1 - [V5BWB9_TRYCR]	8.8614	19.07	1	6	6	12	5.80652e+06	367	40.6202	8.63135	6.76392
Q4DJQ5	Hexosyltransferase OS=Trypanosoma cruzi (strain CL Brener) GN=Tc00.1047053507895.60 PE=3 SV=1 - [Q4DJQ5_TRYCC]	7.65777	11.41	1	2	4	11	5.77567e+06	377	42.7597	7.84033	6.7616
Q4E0C2	Uncharacterized protein OS=Trypanosoma cruzi (strain CL Brener) GN=Tc00.1047053509875.204 PE=4 SV=1 - [Q4E0C2_TRYCC]	0	11.3	2	2	2	4	5.75831e+06	177	20.0804	11.1655	6.76029
V5B873	Calcium-transporting ATPase OS=Trypanosoma cruzi Dm28c GN=TCDM_01713 PE=3 SV=1 - [V5B873_TRYCR]	37.8384	18.77	1	16	16	28	5.74481e+06	1103	121.958	6.16357	6.75928
Q4D4E6	Dynein intermediate chain, putative OS=Trypanosoma cruzi (strain CL Brener) GN=Tc00.1047053507857.60 PE=4 SV=1 - [Q4D4E6_TRYCC]	15.9949	14.84	3	9	9	19	5.73491e+06	667	74.692	6.27783	6.75853
Q4CVL1	Amastin, putative OS=Trypanosoma cruzi (strain CL Brener) GN=Tc00.1047053509051.20 PE=4 SV=1 - [Q4CVL1_TRYCC]	11.7668	20.22	1	3	3	10	5.72364e+06	178	19.5751	9.51025	6.75767
V5BAU6	Uncharacterized protein OS=Trypanosoma cruzi Dm28c GN=TCDM_06989 PE=4 SV=1 - [V5BAU6_TRYCR]	20.2738	12.64	1	8	8	19	5.70685e+06	625	69.5523	5.30029	6.7564
Q4DLM5	Uncharacterized protein OS=Trypanosoma cruzi (strain CL Brener) GN=Tc00.1047053508857.50 PE=4 SV=1 - [Q4DLM5_TRYCC]	23.5934	23.03	2	7	7	17	5.70672e+06	304	34.2791	5.36377	6.75639
V5BAE8	Histone H4 OS=Trypanosoma cruzi Dm28c GN=TCDM_13771 PE=3 SV=1 - [V5BAE8_TRYCR]	10.5475	33	1	4	4	8	5.68444e+06	100	11.1633	11.063	6.75469
Q4DQZ1	Uncharacterized protein OS=Trypanosoma cruzi (strain CL Brener) GN=Tc00.1047053510089.210 PE=4 SV=1 - [Q4DQZ1_TRYCC]	0	15.97	2	2	2	5	5.68353e+06	144	17.0596	9.27588	6.75462
V5DIB3	Choline dehydrogenase OS=Trypanosoma cruzi Dm28c GN=TCDM_04218 PE=4 SV=1 - [V5DIB3_TRYCR]	17.2907	23.48	1	11	11	23	5.67436e+06	528	58.5805	8.42627	6.75392
V5BWZ3	Uncharacterized protein OS=Trypanosoma cruzi Dm28c GN=TCDM_00530 PE=4 SV=1 - [V5BWZ3_TRYCR]	7.40234	9.22	1	7	7	16	5.66763e+06	781	86.2989	6.41748	6.7534
Q4DSL1	Translation initiation factor, putative OS=Trypanosoma cruzi (strain CL Brener) GN=Tc00.1047053511303.60 PE=4 SV=1 - [Q4DSL1_TRYCC]	23.4249	13.65	2	8	8	20	5.66227e+06	696	79.8093	8.5874	6.75299
V5ARR9	Uncharacterized protein OS=Trypanosoma cruzi Dm28c GN=TCDM_08695 PE=4 SV=1 - [V5ARR9_TRYCR]	7.74322	10.31	2	6	6	15	5.64249e+06	456	51.016	5.98584	6.75147
V5DIA0	2-oxoisovalerate dehydrogenase alpha subunit OS=Trypanosoma cruzi Dm28c GN=TCDM_04186 PE=4 SV=1 - [V5DIA0_TRYCR]	18.8486	26.45	1	9	9	21	5.62742e+06	431	48.8984	8.07471	6.75031
V5AS75	Uncharacterized protein OS=Trypanosoma cruzi Dm28c GN=TCDM_08462 PE=4 SV=1 - [V5AS75_TRYCR]	15.3735	22.14	3	11	11	20	5.612e+06	569	62.3637	6.93213	6.74912
V5BSD6	Uncharacterized protein OS=Trypanosoma cruzi Dm28c GN=TCDM_02089 PE=4 SV=1 - [V5BSD6_TRYCR]	6.32235	5.26	3	2	2	4	5.60828e+06	399	44.9997	7.91357	6.74883
V5BS95	Fibrillarin OS=Trypanosoma cruzi Dm28c GN=TCDM_00499 PE=3 SV=1 - [V5BS95_TRYCR]	3.43051	25.35	3	7	7	15	5.55701e+06	284	29.9863	9.71533	6.74484
V5B9G7	Uncharacterized protein OS=Trypanosoma cruzi Dm28c GN=TCDM_09656 PE=4 SV=1 - [V5B9G7_TRYCR]	8.95136	9.06	1	4	4	7	5.54125e+06	541	60.1072	10.5649	6.74361
Q4CSK4	Translation initiation factor IF-2, putative OS=Trypanosoma cruzi (strain CL Brener) GN=Tc00.1047053506235.10 PE=4 SV=1 - [Q4CSK4_TRYCC]	11.2153	14.65	2	10	10	18	5.53205e+06	833	94.1372	6.53662	6.74289
V5DTE0	Glycylpeptide N-tetradecanoyltransferase OS=Trypanosoma cruzi Dm28c GN=TCDM_00427 PE=3 SV=1 - [V5DTE0_TRYCR]	0	11.5	5	5	5	7	5.52981e+06	452	51.2548	6.65381	6.74271
V5DNV9	Kinesin OS=Trypanosoma cruzi Dm28c GN=TCDM_02122 PE=3 SV=1 - [V5DNV9_TRYCR]	30.4358	19.43	2	19	19	40	5.51367e+06	1117	127.205	5.50342	6.74144
P92188	Proteasome subunit alpha type-1 OS=Trypanosoma cruzi PE=2 SV=1 - [PSA1_TRYCR]	31.8335	42.26	2	9	9	23	5.51244e+06	265	29.3167	5.65576	6.74134
Q4DQ63	Kynureninase OS=Trypanosoma cruzi (strain CL Brener) GN=KYNU PE=3 SV=1 - [Q4DQ63_TRYCC]	12.3945	23.44	3	8	8	21	5.51203e+06	465	51.5979	6.40479	6.74131
V5B8M5	Intraflagellar transport protein IFT88 OS=Trypanosoma cruzi Dm28c GN=TCDM_08032 PE=4 SV=1 - [V5B8M5_TRYCR]	20.5115	9.67	1	10	10	20	5.49441e+06	869	98.9475	6.75635	6.73992
Q4D059	Uncharacterized protein OS=Trypanosoma cruzi (strain CL Brener) GN=Tc00.1047053510347.29 PE=1 SV=1 - [Q4D059_TRYCC]	8.25908	40.7	2	3	3	7	5.47726e+06	86	9.86705	5.21143	6.73856
V5BKA3	Uncharacterized protein OS=Trypanosoma cruzi Dm28c GN=TCDM_02964 PE=4 SV=1 - [V5BKA3_TRYCR]	10.2272	15.33	3	8	8	13	5.45793e+06	587	67.8821	5.41455	6.73703
Q4DJ40	Adenosine 5'-monophosphoramidase, putative OS=Trypanosoma cruzi (strain CL Brener) GN=Tc00.1047053511239.49 PE=4 SV=1 - [Q4DJ40_TRYCC]	15.5317	24.82	3	3	3	8	5.43658e+06	141	15.547	7.00537	6.73533
Q4D6P2	Regulatory subunit of protein kinase a-like protein, putative OS=Trypanosoma cruzi (strain CL Brener) GN=Tc00.1047053504013.60 PE=4 SV=1 - [Q4D6P2_TRYCC]	21.4027	22.76	3	11	11	29	5.43305e+06	558	62.7622	5.04639	6.73504
Q4E4N6	Uncharacterized protein OS=Trypanosoma cruzi (strain CL Brener) GN=Tc00.1047053506925.110 PE=4 SV=1 - [Q4E4N6_TRYCC]	24.0181	26.64	2	5	5	13	5.43003e+06	274	31.5324	8.70459	6.7348
Q4DHP0	Phosphatase 2C, putative OS=Trypanosoma cruzi (strain CL Brener) GN=Tc00.1047053511491.100 PE=4 SV=1 - [Q4DHP0_TRYCC]	15.7417	21.99	1	2	6	14	5.42596e+06	382	41.4261	5.35107	6.73448
V5BYJ7	Uncharacterized protein OS=Trypanosoma cruzi Dm28c GN=TCDM_01574 PE=4 SV=1 - [V5BYJ7_TRYCR]	12.0808	16.87	1	8	8	14	5.4003e+06	504	56.5716	7.84033	6.73242
V5BI09	Sec1 family transport protein OS=Trypanosoma cruzi Dm28c GN=TCDM_07923 PE=3 SV=1 - [V5BI09_TRYCR]	13.8442	23.29	1	10	10	17	5.3905e+06	627	69.1407	5.99854	6.73163
V5BVR2	Pyrroline-5-carboxylate reductase OS=Trypanosoma cruzi Dm28c GN=TCDM_02525 PE=3 SV=1 - [V5BVR2_TRYCR]	50.0906	42.01	1	9	9	34	5.38963e+06	269	28.5547	7.59131	6.73156
Q4E097	Eukaryotic translation initiation factor 6 OS=Trypanosoma cruzi (strain CL Brener) GN=EIF6 PE=3 SV=2 - [IF61_TRYCC]	18.2743	36.29	3	6	6	14	5.3832e+06	248	27.0588	5.2876	6.73104
V5BL56	Mitochondrial DEAD box protein OS=Trypanosoma cruzi Dm28c GN=TCDM_06371 PE=3 SV=1 - [V5BL56_TRYCR]	6.86618	15.1	1	6	6	11	5.37823e+06	543	61.0918	7.86963	6.73064
V5B9E8	Uncharacterized protein OS=Trypanosoma cruzi Dm28c GN=TCDM_01334 PE=4 SV=1 - [V5B9E8_TRYCR]	5.74539	17.3	1	6	6	10	5.3619e+06	318	35.9252	6.96143	6.72932
V5AXY2	Proteasome regulatory non-ATPase subunit 7 OS=Trypanosoma cruzi Dm28c GN=TCDM_05794 PE=4 SV=1 - [V5AXY2_TRYCR]	18.9634	19.65	2	8	8	16	5.35023e+06	402	46.1324	5.5542	6.72837
V5AN41	Retrotransposon hot spot (RHS) protein OS=Trypanosoma cruzi Dm28c GN=TCDM_10248 PE=4 SV=1 - [V5AN41_TRYCR]	15.7618	11.41	1	3	5	10	5.34046e+06	403	45.325	7.75244	6.72758
V5DRN5	Uncharacterized protein OS=Trypanosoma cruzi Dm28c GN=TCDM_01153 PE=4 SV=1 - [V5DRN5_TRYCR]	9.65958	8.2	1	5	5	11	5.333e+06	695	76.6464	7.75244	6.72697
Q4DE00	Ubiquitin-conjugating enzyme E2, putative OS=Trypanosoma cruzi (strain CL Brener) GN=Tc00.1047053508303.4 PE=3 SV=1 - [Q4DE00_TRYCC]	3.55725	25	1	4	4	9	5.31055e+06	148	16.7565	6.55127	6.72514
V5AWV1	Sphingosine 1-phosphate lyase OS=Trypanosoma cruzi Dm28c GN=TCDM_06359 PE=4 SV=1 - [V5AWV1_TRYCR]	15.429	10.79	1	6	6	20	5.28613e+06	621	69.1349	8.77783	6.72314
Q003G7	Cytochrome P450 reductase C OS=Trypanosoma cruzi PE=4 SV=1 - [Q003G7_TRYCR]	10.6839	5.89	2	4	4	11	5.2738e+06	628	71.2397	6.771	6.72212
V5B2Y1	Uncharacterized protein OS=Trypanosoma cruzi Dm28c GN=TCDM_10420 PE=4 SV=1 - [V5B2Y1_TRYCR]	5.37211	12.1	2	7	7	9	5.25676e+06	810	93.1435	6.80029	6.72072
Q4DPV9	Antigenic protein, putative (Fragment) OS=Trypanosoma cruzi (strain CL Brener) GN=Tc00.1047053510877.10 PE=4 SV=1 - [Q4DPV9_TRYCC]	14.3493	24.38	2	6	6	14	5.23314e+06	853	98.3834	5.47803	6.71876
Q4CY21	Eukaryotic translation initiation factor 3 (EIF-3) interacting protein, putative OS=Trypanosoma cruzi (strain CL Brener) GN=Tc00.1047053506581.30 PE=4 SV=1 - [Q4CY21_TRYCC]	11.5485	19.43	3	6	6	14	5.23075e+06	489	56.2105	8.51416	6.71856
V5BC27	Ubiquitinyl hydrolase 1 OS=Trypanosoma cruzi Dm28c GN=TCDM_00258 PE=3 SV=1 - [V5BC27_TRYCR]	14.9777	19.51	1	9	9	15	5.23054e+06	728	81.2075	5.85889	6.71855
K2NJP3	Hslvu complex proteolytic subunit-like, putative OS=Trypanosoma cruzi marinkellei GN=MOQ_007134 PE=4 SV=1 - [K2NJP3_TRYCR]	6.84169	22.01	2	4	4	8	5.21617e+06	209	22.876	7.34229	6.71735
Q4D4V5	Uncharacterized protein OS=Trypanosoma cruzi (strain CL Brener) GN=Tc00.1047053511523.14 PE=4 SV=1 - [Q4D4V5_TRYCC]	6.91918	23.58	3	2	2	8	5.20225e+06	106	12.1681	9.14404	6.71619
Q4CWM5	Enoyl-CoA hydratase/isomerase family protein, putative OS=Trypanosoma cruzi (strain CL Brener) GN=Tc00.1047053510997.40 PE=3 SV=1 - [Q4CWM5_TRYCC]	12.4238	43.12	2	6	6	12	5.20123e+06	276	29.7933	7.73779	6.71611
V5DBS9	Uncharacterized protein OS=Trypanosoma cruzi Dm28c GN=TCDM_06816 PE=4 SV=1 - [V5DBS9_TRYCR]	7.33835	6.93	2	7	7	10	5.19909e+06	1184	130.801	5.52881	6.71593
V5BXA0	Uncharacterized protein OS=Trypanosoma cruzi Dm28c GN=TCDM_00310 PE=4 SV=1 - [V5BXA0_TRYCR]	28.1188	22.79	1	10	10	21	5.19824e+06	566	65.2961	6.17627	6.71586
Q4DZJ8	3-methylcrotonoyl-CoA carboxylase beta subunit, putative OS=Trypanosoma cruzi (strain CL Brener) GN=Tc00.1047053508799.170 PE=4 SV=1 - [Q4DZJ8_TRYCC]	11.0167	17.69	4	10	10	17	5.16858e+06	616	67.1432	8.04541	6.71337
Q4DCI5	Prohibitin, putative OS=Trypanosoma cruzi (strain CL Brener) GN=Tc00.1047053511469.70 PE=4 SV=1 - [Q4DCI5_TRYCC]	8.9136	25.82	4	7	7	12	5.16764e+06	306	33.0443	9.12939	6.71329
Q4D930	Heat shock protein DnaJ, putative (Fragment) OS=Trypanosoma cruzi (strain CL Brener) GN=Tc00.1047053510165.10 PE=4 SV=1 - [Q4D930_TRYCC]	5.20008	21.65	4	6	6	13	5166830	291	32.5439	5.96045	6.71322
V5DHN7	RNA guanylyltransferase OS=Trypanosoma cruzi Dm28c GN=TCDM_04464 PE=4 SV=1 - [V5DHN7_TRYCR]	13.806	14.94	1	6	6	11	5.16315e+06	589	66.5725	7.82568	6.71291
V5BSE1	Uncharacterized protein OS=Trypanosoma cruzi Dm28c GN=TCDM_00573 PE=4 SV=1 - [V5BSE1_TRYCR]	18.1023	6.18	1	8	8	18	5.16248e+06	1813	199.329	5.98584	6.71286
Q4DI05	Uncharacterized protein OS=Trypanosoma cruzi (strain CL Brener) GN=Tc00.1047053511071.100 PE=4 SV=1 - [Q4DI05_TRYCC]	12.1874	17.61	2	6	6	15	5.1581e+06	335	38.4227	7.91357	6.71249
Q4DN30	Uncharacterized protein OS=Trypanosoma cruzi (strain CL Brener) GN=Tc00.1047053507615.73 PE=4 SV=1 - [Q4DN30_TRYCC]	15.0761	3.12	1	3	3	9	5.1566e+06	1089	121.868	6.27783	6.71236
V5BYP2	Uncharacterized protein OS=Trypanosoma cruzi Dm28c GN=TCDM_01640 PE=4 SV=1 - [V5BYP2_TRYCR]	9.59836	18.76	1	5	5	12	5.14742e+06	421	46.0183	5.021	6.71159
Q4E4T4	Rab7 GTP binding protein, putative OS=Trypanosoma cruzi (strain CL Brener) GN=Tc00.1047053508461.270 PE=4 SV=1 - [Q4E4T4_TRYCC]	12.6318	20.81	3	4	4	11	5.14093e+06	221	23.8589	6.04932	6.71104
V5BQ16	Peroxisomal targeting signal type 2 receptor OS=Trypanosoma cruzi Dm28c GN=TCDM_03033 PE=4 SV=1 - [V5BQ16_TRYCR]	7.3529	15.19	1	3	3	6	5.10474e+06	316	34.8772	8.11865	6.70797
Q4DLL1	Uncharacterized protein OS=Trypanosoma cruzi (strain CL Brener) GN=Tc00.1047053503939.20 PE=3 SV=1 - [Q4DLL1_TRYCC]	3.50837	11.96	3	4	4	11	5.08085e+06	326	35.7065	9.84717	6.70594
V5AWB3	Proteasome endopeptidase complex OS=Trypanosoma cruzi Dm28c GN=TCDM_06617 PE=3 SV=1 - [V5AWB3_TRYCR]	8.37526	33.19	4	7	7	14	5.07502e+06	238	25.7377	5.99854	6.70544
Q4DE31	Fructose-1,6-bisphosphatase, cytosolic, putative OS=Trypanosoma cruzi (strain CL Brener) GN=Tc00.1047053506649.70 PE=3 SV=1 - [Q4DE31_TRYCC]	13.0907	10.17	2	2	2	11	5.0656e+06	344	37.9112	7.88428	6.70463
V5BNZ8	Cation-transporting ATPase OS=Trypanosoma cruzi Dm28c GN=TCDM_01802 PE=3 SV=1 - [V5BNZ8_TRYCR]	24.4378	11.96	1	10	10	24	5.04718e+06	1246	139.058	7.25439	6.70305
Q4CYE8	Uncharacterized protein OS=Trypanosoma cruzi (strain CL Brener) GN=Tc00.1047053507629.20 PE=4 SV=1 - [Q4CYE8_TRYCC]	20.3824	10.27	1	7	7	16	5.03913e+06	808	89.2491	6.66846	6.70236
V5AR23	2,4-dienoyl-coa reductase fadh1 OS=Trypanosoma cruzi Dm28c GN=TCDM_09004 PE=4 SV=1 - [V5AR23_TRYCR]	12.7761	16.16	1	10	10	19	5.02582e+06	693	76.2666	8.80713	6.70121
Q4DAD2	Uncharacterized protein OS=Trypanosoma cruzi (strain CL Brener) GN=Tc00.1047053508989.90 PE=4 SV=1 - [Q4DAD2_TRYCC]	34.3816	23.04	2	13	14	25	5.02122e+06	738	84.4554	6.84424	6.70081
V5BK67	Nucleolar protein OS=Trypanosoma cruzi Dm28c GN=TCDM_03142 PE=4 SV=1 - [V5BK67_TRYCR]	18.5736	22.58	2	6	6	12	4.98629e+06	434	47.8301	9.20264	6.69778
V5B1R9	Uncharacterized protein OS=Trypanosoma cruzi Dm28c GN=TCDM_04320 PE=4 SV=1 - [V5B1R9_TRYCR]	18.5047	12.77	1	13	13	21	4.9586e+06	1245	138.146	6.69775	6.69536
V5B849	Dipeptidyl-peptidase 8-like serine peptidase OS=Trypanosoma cruzi Dm28c GN=TCDM_08288 PE=4 SV=1 - [V5B849_TRYCR]	37.2729	24.91	1	15	15	29	4.92323e+06	839	93.0576	5.85889	6.69225
K2MXY3	Proteasome regulatory non-ATPase subunit 3, putative OS=Trypanosoma cruzi marinkellei GN=MOQ_004191 PE=4 SV=1 - [K2MXY3_TRYCR]	11.6647	21.26	3	5	5	9	4.91492e+06	334	38.0146	6.7417	6.69152
Q4DXR1	Uncharacterized protein OS=Trypanosoma cruzi (strain CL Brener) GN=Tc00.1047053510421.210 PE=4 SV=1 - [Q4DXR1_TRYCC]	16.6378	34.49	2	9	9	17	4.89553e+06	345	38.5524	8.77783	6.6898
Q4DV61	Uncharacterized protein OS=Trypanosoma cruzi (strain CL Brener) GN=Tc00.1047053508173.264 PE=4 SV=1 - [Q4DV61_TRYCC]	2.06537	9.32	2	2	2	4	4.86462e+06	311	33.7237	9.99365	6.68705
Q4CMT2	Microtubule-associated protein, putative (Fragment) OS=Trypanosoma cruzi (strain CL Brener) GN=Tc00.1047053507447.19 PE=4 SV=1 - [Q4CMT2_TRYCC]	3.93646	63.69	3	5	5	11	4.85861e+06	738	85.1636	5.0083	6.68651
Q4DED3	Transmembrane 9 superfamily member OS=Trypanosoma cruzi (strain CL Brener) GN=Tc00.1047053506405.140 PE=3 SV=1 - [Q4DED3_TRYCC]	3.41703	7.17	5	4	4	12	4.85015e+06	628	69.842	6.97607	6.68576
Q4DF20	Acyl-CoA dehydrogenase, putative OS=Trypanosoma cruzi (strain CL Brener) GN=Tc00.1047053507001.80 PE=3 SV=1 - [Q4DF20_TRYCC]	5.1097	6.88	2	2	3	6	4.84908e+06	407	44.5978	7.57666	6.68566
V5B8Z7	Nitrilase OS=Trypanosoma cruzi Dm28c GN=TCDM_07931 PE=4 SV=1 - [V5B8Z7_TRYCR]	24.8192	54.12	2	10	10	22	4.84726e+06	279	31.1371	6.07471	6.6855
Q4DHG7	Uncharacterized protein OS=Trypanosoma cruzi (strain CL Brener) GN=Tc00.1047053506445.20 PE=4 SV=1 - [Q4DHG7_TRYCC]	11.0096	5.53	3	5	5	13	4.84046e+06	1013	112.614	7.73779	6.68489
Q4DPS6	Otubain, putative OS=Trypanosoma cruzi (strain CL Brener) GN=Tc00.1047053507047.110 PE=4 SV=1 - [Q4DPS6_TRYCC]	6.61538	9.85	4	2	2	6	4.83986e+06	264	29.7273	4.66553	6.68483
V5AWD8	Phosphomannomutase OS=Trypanosoma cruzi Dm28c GN=TCDM_06540 PE=3 SV=1 - [V5AWD8_TRYCR]	5.71036	16.73	1	3	3	5	4.83778e+06	245	28.2755	6.44287	6.68465
V5BKG0	Lipophosphoglycan biosynthetic protein OS=Trypanosoma cruzi Dm28c GN=TCDM_03038 PE=3 SV=1 - [V5BKG0_TRYCR]	24.9071	8.79	1	6	6	20	4.82334e+06	762	86.6694	5.47803	6.68335
V5DDD6	Structural maintenance of chromosome 3 protein OS=Trypanosoma cruzi Dm28c GN=TCDM_06168 PE=4 SV=1 - [V5DDD6_TRYCR]	29.9631	25.28	1	22	22	37	4.82082e+06	993	114.218	7.25439	6.68312
V5BHV5	Pitrilysin-like metalloprotease OS=Trypanosoma cruzi Dm28c GN=TCDM_07985 PE=3 SV=1 - [V5BHV5_TRYCR]	13.3702	12.7	2	13	13	20	4.81205e+06	1024	114.236	6.58057	6.68233
Q4DMU9	Uncharacterized protein OS=Trypanosoma cruzi (strain CL Brener) GN=Tc00.1047053511517.30 PE=4 SV=1 - [Q4DMU9_TRYCC]	0	5.43	1	2	2	3	4.80767e+06	405	46.0998	8.646	6.68193
V5D5S2	Serine/threonine protein phosphatase type 5 OS=Trypanosoma cruzi Dm28c GN=TCDM_09445 PE=4 SV=1 - [V5D5S2_TRYCR]	23.3123	19.49	1	9	9	19	4.80366e+06	472	53.5381	7.10791	6.68157
K2MVC2	Uncharacterized protein OS=Trypanosoma cruzi marinkellei GN=MOQ_000614 PE=4 SV=1 - [K2MVC2_TRYCR]	12.2881	7.46	4	4	4	10	4.79733e+06	630	68.0122	6.22705	6.681
Q4DDI8	Nuclear pore protein OS=Trypanosoma cruzi (strain CL Brener) GN=Tc00.1047053510181.50 PE=3 SV=1 - [Q4DDI8_TRYCC]	17.7637	11.96	1	1	7	18	4.79697e+06	861	95.0089	6.46826	6.68097
Q4CW52	IgE-dependent histamine-releasing factor, putative OS=Trypanosoma cruzi (strain CL Brener) GN=Tc00.1047053506207.50 PE=3 SV=1 - [Q4CW52_TRYCC]	31.8734	45.88	3	7	7	21	4.77913e+06	170	19.5744	4.64014	6.67935
V5BWY3	Kinesin-like protein OS=Trypanosoma cruzi Dm28c GN=TCDM_00513 PE=3 SV=1 - [V5BWY3_TRYCR]	11.0586	9.48	3	6	6	10	4.77278e+06	823	92.6009	6.81494	6.67877
K2MLW4	Mitochondrial processing peptidase alpha subunit OS=Trypanosoma cruzi marinkellei GN=MOQ_009654 PE=4 SV=1 - [K2MLW4_TRYCR]	7.97002	9.91	4	4	4	7	4.76428e+06	464	51.8292	7.23975	6.678
Q2I5R9	Peptidyl-prolyl cis-trans isomerase OS=Trypanosoma cruzi GN=Pin1 PE=4 SV=1 - [Q2I5R9_TRYCR]	10.4655	34.19	1	3	3	6	4.75783e+06	117	12.6833	7.34229	6.67741
V5BT57	Uncharacterized protein OS=Trypanosoma cruzi Dm28c GN=TCDM_03440 PE=4 SV=1 - [V5BT57_TRYCR]	6.52686	8.98	1	2	2	5	4.74625e+06	323	34.2834	6.02393	6.67635
V5AK68	Kinesin OS=Trypanosoma cruzi Dm28c GN=TCDM_12876 PE=4 SV=1 - [V5AK68_TRYCR]	16.4875	14.97	2	12	12	20	4.72782e+06	962	110.109	8.11865	6.67466
V5B773	UV excision repair RAD23-like protein OS=Trypanosoma cruzi Dm28c GN=TCDM_02094 PE=4 SV=1 - [V5B773_TRYCR]	17.4869	26.04	1	6	6	15	4.71595e+06	361	38.9933	4.66553	6.67357
Q4DKU9	Uncharacterized protein OS=Trypanosoma cruzi (strain CL Brener) GN=Tc00.1047053509769.60 PE=4 SV=1 - [Q4DKU9_TRYCC]	6.33571	13.83	2	4	4	7	4.71261e+06	282	32.2117	8.71924	6.67326
Q4DLZ0	Uncharacterized protein OS=Trypanosoma cruzi (strain CL Brener) GN=Tc00.1047053510603.160 PE=4 SV=1 - [Q4DLZ0_TRYCC]	13.0251	11.5	3	8	8	17	4.71038e+06	826	94.4995	7.92822	6.67306
V5B8E5	Uncharacterized protein OS=Trypanosoma cruzi Dm28c GN=TCDM_10060 PE=4 SV=1 - [V5B8E5_TRYCR]	15.0367	16.42	1	9	9	17	4.70443e+06	688	75.8249	5.94775	6.67251
V5BCG0	Tricarboxylate carrier OS=Trypanosoma cruzi Dm28c GN=TCDM_06214 PE=4 SV=1 - [V5BCG0_TRYCR]	13.2668	16.82	1	8	8	13	4.656e+06	327	35.8856	9.46631	6.66801
Q4D205	Ribosomal protein L38, putative OS=Trypanosoma cruzi (strain CL Brener) GN=Tc00.1047053503575.34 PE=3 SV=1 - [Q4D205_TRYCC]	3.70841	40.24	4	4	4	6	4.64981e+06	82	9.36419	10.3599	6.66744
V5BGD8	Phosphoglycerate kinase OS=Trypanosoma cruzi Dm28c GN=TCDM_04469 PE=3 SV=1 - [V5BGD8_TRYCR]	9.72138	12.91	3	9	10	19	4.64133e+06	906	99.4924	8.73389	6.66664
V5AWC6	Dynein heavy chain OS=Trypanosoma cruzi Dm28c GN=TCDM_06634 PE=4 SV=1 - [V5AWC6_TRYCR]	82.4147	11.63	1	43	44	85	4.63659e+06	4635	531.213	6.44287	6.6662
Q4E2Q9	Uncharacterized protein OS=Trypanosoma cruzi (strain CL Brener) GN=Tc00.1047053504153.240 PE=4 SV=1 - [Q4E2Q9_TRYCC]	6.54625	10.14	1	2	5	7	4.61805e+06	562	61.8558	5.92236	6.66446
Q4CW30	Oligopeptidase B, putative OS=Trypanosoma cruzi (strain CL Brener) GN=Tc00.1047053503995.50 PE=4 SV=1 - [Q4CW30_TRYCC]	4.8834	12.75	4	8	8	13	4.612e+06	714	80.9142	6.17627	6.66389
K2NCV2	Uncharacterized protein OS=Trypanosoma cruzi marinkellei GN=MOQ_003449 PE=4 SV=1 - [K2NCV2_TRYCR]	13.5721	14.54	1	8	8	15	4.60683e+06	564	62.1949	6.48096	6.6634
V5BSW0	Nuclear lim interactor-interacting factor OS=Trypanosoma cruzi Dm28c GN=TCDM_03710 PE=4 SV=1 - [V5BSW0_TRYCR]	6.25572	24.07	2	6	6	8	4.60108e+06	270	30.3626	8.51416	6.66286
V5BKW2	Uncharacterized protein OS=Trypanosoma cruzi Dm28c GN=TCDM_02817 PE=4 SV=1 - [V5BKW2_TRYCR]	20.7856	10.9	1	2	12	20	4.59272e+06	1606	179.841	6.354	6.66207
V5DUN6	Galactokinase OS=Trypanosoma cruzi Dm28c GN=TCDM_00121 PE=4 SV=1 - [V5DUN6_TRYCR]	13.7015	28.73	3	8	8	15	4.58648e+06	463	51.4661	7.86963	6.66148
V5B7G2	DNA-directed RNA polymerase subunit OS=Trypanosoma cruzi Dm28c GN=TCDM_10424 PE=3 SV=1 - [V5B7G2_TRYCR]	27.9108	10.45	4	17	17	35	4.55524e+06	1703	190.13	8.47021	6.65851
Q4CZF0	Glycine cleavage system P protein OS=Trypanosoma cruzi (strain CL Brener) GN=Tc00.1047053510911.50 PE=3 SV=1 - [Q4CZF0_TRYCC]	7.23322	6.71	2	5	5	10	4.54638e+06	969	106.266	7.51807	6.65767
Q4DPX8	NAD(P)-dependent oxidoreductase, putative OS=Trypanosoma cruzi (strain CL Brener) GN=Tc00.1047053507049.60 PE=3 SV=1 - [Q4DPX8_TRYCC]	22.0722	31.95	1	7	7	15	4.53114e+06	266	28.1145	8.23584	6.65621
V5B2L9	3,2-trans-enoyl-CoA isomerase OS=Trypanosoma cruzi Dm28c GN=TCDM_10529 PE=3 SV=1 - [V5B2L9_TRYCR]	12.8692	13.08	3	5	5	13	4.52917e+06	390	43.9283	7.73779	6.65602
V5DDP6	Uncharacterized protein OS=Trypanosoma cruzi Dm28c GN=TCDM_06006 PE=4 SV=1 - [V5DDP6_TRYCR]	13.0921	9.43	1	7	7	17	4.52782e+06	785	87.71	6.7417	6.65589
K2NC82	Uncharacterized protein OS=Trypanosoma cruzi marinkellei GN=MOQ_009696 PE=4 SV=1 - [K2NC82_TRYCR]	2.205	4.31	1	2	2	2	4.52685e+06	835	90.2532	5.8335	6.6558
Q4CW22	Uncharacterized protein OS=Trypanosoma cruzi (strain CL Brener) GN=Tc00.1047053504001.20 PE=4 SV=1 - [Q4CW22_TRYCC]	5.43825	42.74	1	4	4	9	4.52618e+06	117	12.9508	8.11865	6.65573
Q4DSP6	Tyrosyl-tRNA synthetase, putative OS=Trypanosoma cruzi (strain CL Brener) GN=Tc00.1047053509937.180 PE=4 SV=1 - [Q4DSP6_TRYCC]	6.96924	3.77	2	2	2	6	4.51419e+06	690	76.8526	6.55127	6.65458
Q4DV14	Uncharacterized protein OS=Trypanosoma cruzi (strain CL Brener) GN=Tc00.1047053506811.20 PE=4 SV=1 - [Q4DV14_TRYCC]	7.72602	7.54	1	1	3	4	4.46459e+06	756	82.0571	5.63037	6.64978
Q4DFR9	Mitochondrial carrier protein, putative OS=Trypanosoma cruzi (strain CL Brener) GN=Tc00.1047053504125.50 PE=3 SV=1 - [Q4DFR9_TRYCC]	4.7732	15.7	5	4	4	8	4.45815e+06	293	31.5176	9.80322	6.64915
V5ASD7	Uncharacterized protein OS=Trypanosoma cruzi Dm28c GN=TCDM_08375 PE=4 SV=1 - [V5ASD7_TRYCR]	6.62019	25.38	1	4	4	9	4.4569e+06	260	28.412	9.99365	6.64903
K2MZF4	Protein phosphatase 2C, putative OS=Trypanosoma cruzi marinkellei GN=MOQ_008496 PE=4 SV=1 - [K2MZF4_TRYCR]	7.67159	20.34	3	5	5	10	4.45254e+06	290	31.8037	5.8335	6.64861
V5BY50	Glycerol kinase OS=Trypanosoma cruzi Dm28c GN=TCDM_00189 PE=4 SV=1 - [V5BY50_TRYCR]	11.4102	15.73	1	8	8	17	4.4506e+06	515	57.1023	8.39697	6.64842
Q4CXJ4	Nuclear transcription factor, putative OS=Trypanosoma cruzi (strain CL Brener) GN=Tc00.1047053510645.20 PE=4 SV=1 - [Q4CXJ4_TRYCC]	1.96348	6.11	2	2	2	4	4.44975e+06	540	59.0583	8.104	6.64834
Q4DFG3	Aldehyde dehydrogenase OS=Trypanosoma cruzi (strain CL Brener) GN=Tc00.1047053506155.60 PE=3 SV=1 - [Q4DFG3_TRYCC]	7.40131	9.75	1	6	6	14	4.44789e+06	554	60.5379	7.53271	6.64815
K2NMM5	RNA editing complex protein MP63, putative OS=Trypanosoma cruzi marinkellei GN=MOQ_006105 PE=4 SV=1 - [K2NMM5_TRYCR]	0	5.25	4	2	2	3	4.44336e+06	590	63.5179	6.91748	6.64771
Q4E544	Mitochondrial RNA-binding protein 2, putative OS=Trypanosoma cruzi (strain CL Brener) GN=Tc00.1047053510359.270 PE=4 SV=1 - [Q4E544_TRYCC]	2.25343	12	4	2	2	4	4.43916e+06	225	25.3379	9.53955	6.6473
V5BG78	RNA polymerase I OS=Trypanosoma cruzi Dm28c GN=TCDM_04562 PE=4 SV=1 - [V5BG78_TRYCR]	12.1975	5.11	1	2	2	6	4.43905e+06	528	59.9067	8.92432	6.64729
Q4D6P0	Uncharacterized protein OS=Trypanosoma cruzi (strain CL Brener) GN=Tc00.1047053504013.90 PE=4 SV=1 - [Q4D6P0_TRYCC]	10.4375	15.17	3	6	6	11	4.43833e+06	580	65.7554	9.18799	6.64722
V5AVM2	Ubiquitin-like protein OS=Trypanosoma cruzi Dm28c GN=TCDM_06868 PE=4 SV=1 - [V5AVM2_TRYCR]	17.951	11.34	1	5	5	14	4.43777e+06	626	69.2393	5.26221	6.64717
H9M3L8	Glutathione synthetase OS=Trypanosoma cruzi PE=3 SV=1 - [H9M3L8_TRYCR]	9.98968	24.53	3	7	7	12	4.39819e+06	534	58.5189	5.64307	6.64327
Q4CZZ3	Uncharacterized protein OS=Trypanosoma cruzi (strain CL Brener) GN=Tc00.1047053510043.50 PE=4 SV=1 - [Q4CZZ3_TRYCC]	6.12893	4.08	1	4	5	6	4.39128e+06	1569	174.038	5.18604	6.64259
Q4E4Q8	60S ribosomal protein L27A/L29, putative OS=Trypanosoma cruzi (strain CL Brener) GN=Tc00.1047053508461.500 PE=1 SV=1 - [Q4E4Q8_TRYCC]	0	33.79	1	4	4	6	4.39007e+06	145	16.1857	10.4771	6.64247
Q4DPH7	Uncharacterized protein OS=Trypanosoma cruzi (strain CL Brener) GN=Tc00.1047053510861.40 PE=4 SV=1 - [Q4DPH7_TRYCC]	25.6533	22	1	9	9	19	4.35949e+06	550	61.4457	5.5415	6.63944
Q4CR06	Uncharacterized protein OS=Trypanosoma cruzi (strain CL Brener) GN=Tc00.1047053508927.20 PE=4 SV=1 - [Q4CR06_TRYCC]	6.95171	4.01	1	2	2	4	4.35813e+06	674	75.8857	8.88037	6.6393
Q4DFP8	Peptidase, putative OS=Trypanosoma cruzi (strain CL Brener) GN=Tc00.1047053509911.90 PE=3 SV=1 - [Q4DFP8_TRYCC]	6.33056	7.94	2	9	9	15	4.35624e+06	1071	119.041	5.30029	6.63911
V5B5G8	Poly(A) export protein OS=Trypanosoma cruzi Dm28c GN=TCDM_09440 PE=4 SV=1 - [V5B5G8_TRYCR]	11.0677	31.81	1	8	8	13	4.32961e+06	349	38.475	7.76709	6.63645
V5B409	Uncharacterized protein OS=Trypanosoma cruzi Dm28c GN=TCDM_03241 PE=4 SV=1 - [V5B409_TRYCR]	15.2716	6.88	1	3	3	10	4.32701e+06	712	79.723	5.07178	6.63619
V5BX23	Nucleosome assembly protein OS=Trypanosoma cruzi Dm28c GN=TCDM_14158 PE=3 SV=1 - [V5BX23_TRYCR]	11.2168	13.73	3	4	4	10	4.32144e+06	357	40.4516	4.70361	6.63563
V5BMW9	Methionine aminopeptidase 2 OS=Trypanosoma cruzi Dm28c GN=TCDM_05592 PE=3 SV=1 - [V5BMW9_TRYCR]	7.45603	13.05	1	5	5	10	4.31507e+06	475	52.7634	7.12256	6.63499
V5ASA4	Protein disulfide isomerase OS=Trypanosoma cruzi Dm28c GN=TCDM_08446 PE=4 SV=1 - [V5ASA4_TRYCR]	10.3729	16.42	2	7	7	11	4.29435e+06	536	60.4904	6.16357	6.6329
Q4DCN7	Uncharacterized protein OS=Trypanosoma cruzi (strain CL Brener) GN=Tc00.1047053506943.80 PE=4 SV=1 - [Q4DCN7_TRYCC]	4.04185	8.61	2	3	3	4	4.28152e+06	395	44.3703	8.35303	6.6316
V5BLW0	Uncharacterized protein OS=Trypanosoma cruzi Dm28c GN=TCDM_04207 PE=4 SV=1 - [V5BLW0_TRYCR]	5.62609	10.48	3	3	3	8	4.26867e+06	315	34.7837	6.23975	6.63029
Q4CYE2	Uncharacterized protein OS=Trypanosoma cruzi (strain CL Brener) GN=Tc00.1047053503801.50 PE=4 SV=1 - [Q4CYE2_TRYCC]	10.7317	23.83	3	5	5	10	4.25362e+06	277	30.8809	5.97314	6.62876
V5BBD7	Uncharacterized protein OS=Trypanosoma cruzi Dm28c GN=TCDM_10708 PE=4 SV=1 - [V5BBD7_TRYCR]	10.8762	19.54	2	8	8	12	4.25195e+06	435	48.7383	6.16357	6.62859
V5DRE7	N-acetyltransferase subunit Nat1 OS=Trypanosoma cruzi Dm28c GN=TCDM_01100 PE=4 SV=1 - [V5DRE7_TRYCR]	18.6093	11.38	1	7	7	16	4.24602e+06	712	82.6035	7.10791	6.62798
Q4D3H6	Uncharacterized protein OS=Trypanosoma cruzi (strain CL Brener) GN=Tc00.1047053507511.40 PE=4 SV=1 - [Q4D3H6_TRYCC]	16.0034	10.05	2	6	6	15	4.22995e+06	627	71.3094	6.45557	6.62633
Q4E0G0	Uncharacterized protein OS=Trypanosoma cruzi (strain CL Brener) GN=Tc00.1047053510155.140 PE=4 SV=1 - [Q4E0G0_TRYCC]	1.86008	1.93	3	3	3	3	4.22282e+06	1714	192.92	6.66846	6.6256
Q4DY45	Phenylalanyl-tRNA synthetase alpha chain, putative OS=Trypanosoma cruzi (strain CL Brener) GN=Tc00.1047053511727.140 PE=4 SV=1 - [Q4DY45_TRYCC]	13.8147	13.51	2	7	7	14	4.21192e+06	496	56.9869	7.81104	6.62448
Q4D8K3	60S ribosomal protein L30, putative OS=Trypanosoma cruzi (strain CL Brener) GN=Tc00.1047053503453.40 PE=4 SV=1 - [Q4D8K3_TRYCC]	13.6796	54.29	2	4	4	10	4.20791e+06	105	11.556	9.72998	6.62407
V5BR69	Uncharacterized protein OS=Trypanosoma cruzi Dm28c GN=TCDM_02587 PE=4 SV=1 - [V5BR69_TRYCR]	8.18935	6.6	1	5	5	8	4.18411e+06	1152	128.88	6.43018	6.6216
V5BB32	Uncharacterized protein OS=Trypanosoma cruzi Dm28c GN=TCDM_00602 PE=4 SV=1 - [V5BB32_TRYCR]	6.31426	11.37	1	5	5	11	4.17813e+06	510	57.0862	9.33447	6.62098
V5DQ49	Proteasome regulatory non-ATPase subunit OS=Trypanosoma cruzi Dm28c GN=TCDM_01812 PE=4 SV=1 - [V5DQ49_TRYCR]	16.4996	25.15	1	6	6	16	4.16324e+06	342	37.1064	4.83057	6.61943
Q4CXW9	Eukaryotic release factor 3, putative OS=Trypanosoma cruzi (strain CL Brener) GN=Tc00.1047053508041.60 PE=4 SV=1 - [Q4CXW9_TRYCC]	3.82499	9.41	3	6	6	10	4.15842e+06	680	75.0094	7.1665	6.61893
Q4DEA8	Uncharacterized protein OS=Trypanosoma cruzi (strain CL Brener) GN=Tc00.1047053510519.80 PE=4 SV=1 - [Q4DEA8_TRYCC]	14.34	18.83	1	2	2	6	4.15405e+06	154	16.7094	8.47021	6.61847
K2M526	Developmentally regulated GTP-binding protein, putative OS=Trypanosoma cruzi marinkellei GN=MOQ_006189 PE=4 SV=1 - [K2M526_TRYCR]	13.0424	21.74	3	6	6	11	4.15293e+06	368	41.3398	8.76318	6.61835
V5B6K3	Uncharacterized protein OS=Trypanosoma cruzi Dm28c GN=TCDM_08983 PE=4 SV=1 - [V5B6K3_TRYCR]	23.867	35.62	1	3	6	14	4.14946e+06	233	25.4857	6.53662	6.61799
K2NC76	Serine/threonine protein kinase, putative OS=Trypanosoma cruzi marinkellei GN=MOQ_003675 PE=3 SV=1 - [K2NC76_TRYCR]	15.7527	11.11	6	4	5	9	4.14175e+06	495	54.857	7.95752	6.61718
K2MAF9	Uncharacterized protein OS=Trypanosoma cruzi marinkellei GN=MOQ_004070 PE=4 SV=1 - [K2MAF9_TRYCR]	23.1602	10.52	1	1	10	21	4.14057e+06	1407	155.125	7.28369	6.61706
V5BKN8	Selenophosphate synthetase OS=Trypanosoma cruzi Dm28c GN=TCDM_02937 PE=4 SV=1 - [V5BKN8_TRYCR]	3.48357	6.63	2	2	2	5	4.13375e+06	377	41.1488	5.46533	6.61634
V5DQD1	Uncharacterized protein OS=Trypanosoma cruzi Dm28c GN=TCDM_01605 PE=4 SV=1 - [V5DQD1_TRYCR]	6.43819	8.33	1	3	5	7	4.09314e+06	756	82.0713	5.56689	6.61206
V5D681	5'-3' exonuclease XRNA OS=Trypanosoma cruzi Dm28c GN=TCDM_09289 PE=4 SV=1 - [V5D681_TRYCR]	14.6647	12.15	1	12	12	21	4.08887e+06	1350	151.318	7.10791	6.6116
Q4CRR1	Uncharacterized protein OS=Trypanosoma cruzi (strain CL Brener) GN=Tc00.1047053508083.10 PE=4 SV=1 - [Q4CRR1_TRYCC]	18.5298	21.83	2	10	10	22	4.08805e+06	591	65.0478	5.52881	6.61152
V5BIP9	60S ribosomal protein L34 OS=Trypanosoma cruzi Dm28c GN=TCDM_07608 PE=4 SV=1 - [V5BIP9_TRYCR]	0	20.53	5	2	2	4	4.08568e+06	151	17.122	11.8101	6.61126
Q4CU91	Arginase, putative OS=Trypanosoma cruzi (strain CL Brener) GN=Tc00.1047053510947.40 PE=3 SV=1 - [Q4CU91_TRYCC]	20.1256	23.26	1	5	5	13	4.07899e+06	331	36.3873	6.53662	6.61055
V5BV18	Dynein heavy chain OS=Trypanosoma cruzi Dm28c GN=TCDM_01139 PE=4 SV=1 - [V5BV18_TRYCR]	13.606	3.49	1	13	13	19	4.07648e+06	4160	476.775	5.99854	6.61029
V5B6A1	OSM3-like kinesin OS=Trypanosoma cruzi Dm28c GN=TCDM_09123 PE=3 SV=1 - [V5B6A1_TRYCR]	32.39	16.82	1	14	14	28	4.06945e+06	1094	125.954	5.78271	6.60954
V5AYL6	DNA-directed RNA polymerase subunit beta OS=Trypanosoma cruzi Dm28c GN=TCDM_05569 PE=3 SV=1 - [V5AYL6_TRYCR]	13.4944	9.11	1	10	10	16	4.06146e+06	1186	134.221	8.03076	6.60868
Q4DZ99	Calcium channel protein, putative OS=Trypanosoma cruzi (strain CL Brener) GN=Tc00.1047053504105.130 PE=4 SV=1 - [Q4DZ99_TRYCC]	9.3015	3.71	1	2	9	13	4.05659e+06	2725	307.098	8.29443	6.60816
Q4DIB5	Uncharacterized protein OS=Trypanosoma cruzi (strain CL Brener) GN=Tc00.1047053509455.114 PE=4 SV=1 - [Q4DIB5_TRYCC]	3.57517	6.77	2	2	2	5	4.05505e+06	251	28.6799	9.37842	6.608
V5BLF3	Uncharacterized protein OS=Trypanosoma cruzi Dm28c GN=TCDM_04343 PE=4 SV=1 - [V5BLF3_TRYCR]	0	24.67	3	4	4	7	4.03891e+06	227	25.4684	6.21436	6.60626
K2M5Q0	Uncharacterized protein OS=Trypanosoma cruzi marinkellei GN=MOQ_005974 PE=4 SV=1 - [K2M5Q0_TRYCR]	3.34912	17.63	3	3	3	4	4.00925e+06	278	30.3637	7.28369	6.60306
V5B6P6	Dihydrolipoamide dehydrogenase OS=Trypanosoma cruzi Dm28c GN=TCDM_10742 PE=4 SV=1 - [V5B6P6_TRYCR]	26.4646	25.23	1	13	13	27	4.00645e+06	551	60.3332	7.2251	6.60276
Q4CUF9	Uncharacterized protein OS=Trypanosoma cruzi (strain CL Brener) GN=Tc00.1047053509713.20 PE=4 SV=1 - [Q4CUF9_TRYCC]	10.2926	4.23	1	3	3	6	3.99707e+06	520	57.9093	7.85498	6.60174
K2MT40	Replication protein A subunit OS=Trypanosoma cruzi marinkellei GN=MOQ_001354 PE=3 SV=1 - [K2MT40_TRYCR]	16.7282	23.23	3	8	8	16	3.99138e+06	465	51.9283	7.02002	6.60112
Q4DY42	Uncharacterized protein OS=Trypanosoma cruzi (strain CL Brener) GN=Tc00.1047053511727.160 PE=4 SV=1 - [Q4DY42_TRYCC]	4.25243	10.61	4	6	6	12	3.98434e+06	490	53.2346	7.78174	6.60036
V5BY13	Structural maintenance of chromosomes protein OS=Trypanosoma cruzi Dm28c GN=TCDM_00137 PE=3 SV=1 - [V5BY13_TRYCR]	35.0472	13.75	2	18	18	33	3.95137e+06	1265	143.746	7.75244	6.59675
V5BGQ7	Uncharacterized protein OS=Trypanosoma cruzi Dm28c GN=TCDM_08492 PE=4 SV=1 - [V5BGQ7_TRYCR]	23.4173	14.48	1	10	10	20	3.9512e+06	808	93.2252	5.79541	6.59673
V5C1B1	Uncharacterized protein OS=Trypanosoma cruzi Dm28c GN=TCDM_00682 PE=4 SV=1 - [V5C1B1_TRYCR]	16.775	9.6	1	10	10	24	3.94897e+06	1406	154.387	7.79639	6.59648
O76138	DHOase OS=Trypanosoma cruzi GN=DHOase PE=4 SV=2 - [O76138_TRYCR]	3.8848	12.01	4	4	4	8	3.94803e+06	383	42.1113	7.10791	6.59638
Q4DFI8	Uncharacterized protein OS=Trypanosoma cruzi (strain CL Brener) GN=Tc00.1047053510667.10 PE=4 SV=1 - [Q4DFI8_TRYCC]	9.18956	20.93	2	5	5	8	3.91579e+06	301	35.1189	7.94287	6.59282
V5BL31	Heat shock protein HslVU OS=Trypanosoma cruzi Dm28c GN=TCDM_06442 PE=4 SV=1 - [V5BL31_TRYCR]	12.5138	23.84	1	8	8	16	3.91496e+06	474	52.2098	7.89893	6.59273
V5BAT7	Uncharacterized protein OS=Trypanosoma cruzi Dm28c GN=TCDM_13998 PE=4 SV=1 - [V5BAT7_TRYCR]	22.7641	9.6	1	5	5	11	3.9074e+06	708	80.1285	8.20654	6.59189
Q4D747	Alanine--tRNA ligase OS=Trypanosoma cruzi (strain CL Brener) GN=Tc00.1047053506863.10 PE=3 SV=1 - [Q4D747_TRYCC]	7.36139	11.57	1	3	8	17	3.89988e+06	959	106.081	5.88428	6.59105
V5ALW0	GDP-mannose pyrophosphorylase OS=Trypanosoma cruzi Dm28c GN=TCDM_10698 PE=4 SV=1 - [V5ALW0_TRYCR]	10.7647	34.73	1	9	9	17	3.86638e+06	383	42.091	7.35693	6.5873
Q95WZ9	Serine-arginine rich protein 1 OS=Trypanosoma cruzi GN=sr1 PE=2 SV=1 - [Q95WZ9_TRYCR]	3.72898	16.02	5	4	4	9	3.81113e+06	256	29.3751	11.3999	6.58105
V5BNS5	Aminopeptidase OS=Trypanosoma cruzi Dm28c GN=TCDM_05225 PE=4 SV=1 - [V5BNS5_TRYCR]	25.9736	30.65	2	12	12	21	3.80633e+06	584	62.3233	9.23193	6.58051
Q4CR84	Uncharacterized protein (Fragment) OS=Trypanosoma cruzi (strain CL Brener) GN=Tc00.1047053507967.30 PE=4 SV=1 - [Q4CR84_TRYCC]	4.16637	16.57	3	2	2	5	3.80424e+06	181	19.7962	5.09717	6.58027
V5DTK4	Intraflagellar transport protein component OS=Trypanosoma cruzi Dm28c GN=TCDM_00527 PE=4 SV=1 - [V5DTK4_TRYCR]	7.41136	14.02	1	6	6	9	3.80237e+06	592	65.6659	5.16064	6.58005
V5DP62	Nucleoporin OS=Trypanosoma cruzi Dm28c GN=TCDM_01956 PE=4 SV=1 - [V5DP62_TRYCR]	8.9035	6.61	1	6	6	11	3.80158e+06	1165	129.576	7.62061	6.57996
M4H1T0	Metacaspase (Fragment) OS=Trypanosoma cruzi GN=MC3 PE=4 SV=1 - [M4H1T0_TRYCR]	6.5737	15.84	7	4	4	8	3.78677e+06	322	35.2255	6.30322	6.57827
C9DS87	Trans-sialidase (Fragment) OS=Trypanosoma cruzi GN=TS PE=2 SV=1 - [C9DS87_TRYCR]	7.48436	27.95	3	4	7	11	3.77753e+06	322	35.3276	6.99072	6.57721
Q6Y8Q6	Adenylate kinase OS=Trypanosoma cruzi GN=AdeK1 PE=2 SV=1 - [Q6Y8Q6_TRYCR]	19.3402	18.85	4	5	5	16	3.74326e+06	260	29.3193	5.87158	6.57325
K2NNM1	Uncharacterized protein OS=Trypanosoma cruzi marinkellei GN=MOQ_005748 PE=4 SV=1 - [K2NNM1_TRYCR]	9.1617	17.67	2	3	3	10	3.73878e+06	215	23.9169	5.42725	6.57273
V5BCK1	Nuclear pore protein OS=Trypanosoma cruzi Dm28c GN=TCDM_08273 PE=3 SV=1 - [V5BCK1_TRYCR]	13.1378	14.17	1	3	9	18	3.73211e+06	861	95.0619	6.50732	6.57195
Q4CY08	Uncharacterized protein (Fragment) OS=Trypanosoma cruzi (strain CL Brener) GN=Tc00.1047053511267.40 PE=4 SV=1 - [Q4CY08_TRYCC]	11.9892	5.27	1	2	2	5	3.72416e+06	493	54.7688	7.43018	6.57103
Q4DPB6	Uncharacterized protein (Fragment) OS=Trypanosoma cruzi (strain CL Brener) GN=Tc00.1047053509647.13 PE=4 SV=1 - [Q4DPB6_TRYCC]	7.96016	6.1	1	2	7	13	3.72315e+06	1032	113.335	5.60498	6.57091
V5BXK2	Uncharacterized protein OS=Trypanosoma cruzi Dm28c GN=TCDM_02041 PE=4 SV=1 - [V5BXK2_TRYCR]	28.6963	14.02	1	6	15	27	3.71055e+06	1391	153.069	7.56201	6.56944
Q4DW83	Uncharacterized protein OS=Trypanosoma cruzi (strain CL Brener) GN=Tc00.1047053506989.309 PE=4 SV=1 - [Q4DW83_TRYCC]	10.9327	17.38	1	7	7	14	3.7072e+06	535	59.3015	6.55127	6.56905
V5ARU0	Protein phosphatase 1 OS=Trypanosoma cruzi Dm28c GN=TCDM_08658 PE=4 SV=1 - [V5ARU0_TRYCR]	14.54	13.43	4	5	5	12	3.69957e+06	402	45.7299	5.59229	6.56815
V5BT19	Uncharacterized protein OS=Trypanosoma cruzi Dm28c GN=TCDM_01839 PE=4 SV=1 - [V5BT19_TRYCR]	14.1765	13.48	1	9	9	16	3.69892e+06	920	103.418	6.21436	6.56807
V5D532	Peptidyl-prolyl cis-trans isomerase OS=Trypanosoma cruzi Dm28c GN=TCDM_09792 PE=3 SV=1 - [V5D532_TRYCR]	6.03836	20.1	1	3	3	6	3.69549e+06	194	21.1361	9.36377	6.56767
Q4DW59	Uncharacterized protein OS=Trypanosoma cruzi (strain CL Brener) GN=Tc00.1047053508231.170 PE=4 SV=1 - [Q4DW59_TRYCC]	6.40901	10.4	3	4	4	8	3.68149e+06	529	59.8412	5.99854	6.56602
V5DQS1	Ubiquitin fusion degradation protein 2 OS=Trypanosoma cruzi Dm28c GN=TCDM_01500 PE=4 SV=1 - [V5DQS1_TRYCR]	5.16487	5.53	4	5	5	8	3.67456e+06	1012	114.235	5.93506	6.56521
Q4E0G8	Mitochondrial processing peptide beta subunit, putative OS=Trypanosoma cruzi (strain CL Brener) GN=Tc00.1047053510155.80 PE=3 SV=1 - [Q4E0G8_TRYCC]	10.6534	10.42	3	4	4	11	3.66803e+06	480	54.2588	6.03662	6.56443
K2NJM5	Uncharacterized protein OS=Trypanosoma cruzi marinkellei GN=MOQ_001833 PE=4 SV=1 - [K2NJM5_TRYCR]	7.74724	7.57	3	4	4	8	3.66644e+06	515	58.1487	7.26904	6.56424
V5DLI8	Uncharacterized protein OS=Trypanosoma cruzi Dm28c GN=TCDM_02857 PE=4 SV=1 - [V5DLI8_TRYCR]	9.27522	9.18	1	2	2	7	3.6536e+06	305	33.2689	6.90283	6.56272
Q4DRF5	ATP-dependent DEAD/H RNA helicase, putative OS=Trypanosoma cruzi (strain CL Brener) GN=Tc00.1047053508547.110 PE=3 SV=1 - [Q4DRF5_TRYCC]	13.8565	8.1	2	4	5	11	3.64925e+06	617	68.0079	9.61279	6.5622
V5BJY2	Uncharacterized protein OS=Trypanosoma cruzi Dm28c GN=TCDM_03227 PE=4 SV=1 - [V5BJY2_TRYCR]	9.5026	22.86	1	9	9	18	3.64407e+06	538	58.9773	7.95752	6.56159
V5BJL2	Uncharacterized protein OS=Trypanosoma cruzi Dm28c GN=TCDM_03272 PE=4 SV=1 - [V5BJL2_TRYCR]	3.36537	3.62	4	5	5	9	3.61876e+06	1715	186.487	6.27783	6.55856
V5B2K0	Uncharacterized protein OS=Trypanosoma cruzi Dm28c GN=TCDM_03848 PE=4 SV=1 - [V5B2K0_TRYCR]	20.1933	8.41	1	11	11	23	3.59844e+06	1724	194.159	8.07471	6.55611
V5BN20	Calpain-like cysteine peptidase OS=Trypanosoma cruzi Dm28c GN=TCDM_05544 PE=3 SV=1 - [V5BN20_TRYCR]	16.9536	7.62	2	5	5	13	3.5902e+06	774	89.0583	5.12256	6.55512
Q4CPK8	Aspartyl aminopeptidase, putative (Fragment) OS=Trypanosoma cruzi (strain CL Brener) GN=Tc00.1047053508183.4 PE=3 SV=1 - [Q4CPK8_TRYCC]	9.21462	26.88	4	4	4	9	3.58932e+06	186	20.7148	9.01221	6.55501
V5AV92	Proteasome regulatory non-ATPase subunit 2 OS=Trypanosoma cruzi Dm28c GN=TCDM_07100 PE=4 SV=1 - [V5AV92_TRYCR]	22.3642	17.79	2	11	11	21	3.57965e+06	961	105.675	5.64307	6.55384
Q4DXX0	Uncharacterized protein OS=Trypanosoma cruzi (strain CL Brener) GN=Tc00.1047053510431.240 PE=4 SV=1 - [Q4DXX0_TRYCC]	0	6.06	2	2	2	2	3.57834e+06	396	44.3926	7.7085	6.55368
Q4DNR3	Phosphoenolpyruvate mutase, putative OS=Trypanosoma cruzi (strain CL Brener) GN=Tc00.1047053511589.140 PE=4 SV=1 - [Q4DNR3_TRYCC]	14.0638	25.08	3	6	6	11	3.56297e+06	299	33.1648	6.78564	6.55181
Q4DRE9	Uncharacterized protein OS=Trypanosoma cruzi (strain CL Brener) GN=Tc00.1047053508547.180 PE=4 SV=1 - [Q4DRE9_TRYCC]	0	18.6	2	3	3	5	3.56192e+06	215	23.5268	6.12549	6.55168
V5BGC6	Uncharacterized protein OS=Trypanosoma cruzi Dm28c GN=TCDM_06638 PE=3 SV=1 - [V5BGC6_TRYCR]	5.76593	18.01	1	6	6	10	3.5574e+06	422	47.0185	5.59229	6.55113
Q4E087	Uncharacterized protein OS=Trypanosoma cruzi (strain CL Brener) GN=Tc00.1047053506679.160 PE=4 SV=1 - [Q4E087_TRYCC]	2.12936	4.36	4	5	5	6	3.55398e+06	1239	139.593	7.51807	6.55072
V5B825	Monooxygenase OS=Trypanosoma cruzi Dm28c GN=TCDM_01938 PE=4 SV=1 - [V5B825_TRYCR]	12.8923	23.25	1	9	9	15	3.55133e+06	499	54.0045	7.00537	6.55039
Q4DDN8	Vesicle-associated membrane protein, putative OS=Trypanosoma cruzi (strain CL Brener) GN=Tc00.1047053507811.60 PE=4 SV=1 - [Q4DDN8_TRYCC]	11.7968	30.7	1	7	7	17	3.55038e+06	215	24.1044	8.49951	6.55027
V5DUH5	Uncharacterized protein OS=Trypanosoma cruzi Dm28c GN=TCDM_00039 PE=4 SV=1 - [V5DUH5_TRYCR]	2.32416	5.96	1	5	5	9	3.53737e+06	1024	117.951	7.23975	6.54868
V5BEB4	Mitochondrial DNA polymerase I protein C OS=Trypanosoma cruzi Dm28c GN=TCDM_05423 PE=4 SV=1 - [V5BEB4_TRYCR]	14.3354	10.05	1	13	13	19	3.53715e+06	1503	167.002	8.68994	6.54865
V5DJ73	Prohibitin OS=Trypanosoma cruzi Dm28c GN=TCDM_03905 PE=4 SV=1 - [V5DJ73_TRYCR]	1.68877	15.44	1	4	4	6	3.53672e+06	272	30.9115	9.05615	6.5486
Q4CY42	Uncharacterized protein OS=Trypanosoma cruzi (strain CL Brener) GN=Tc00.1047053504005.54 PE=4 SV=1 - [Q4CY42_TRYCC]	1.63603	17.76	2	2	2	3	3.53468e+06	107	12.244	9.39307	6.54835
V5D027	Small GTP-binding protein Rab18 OS=Trypanosoma cruzi Dm28c GN=TCDM_11609 PE=4 SV=1 - [V5D027_TRYCR]	1.65093	22.48	4	3	4	6	3.5313e+06	218	23.9318	5.49072	6.54793
Q4DTE0	1-acyl-sn-glycerol-3-phosphate acyltransferase, putative OS=Trypanosoma cruzi (strain CL Brener) GN=Tc00.1047053509157.60 PE=4 SV=1 - [Q4DTE0_TRYCC]	5.45786	20	2	5	5	11	3.52684e+06	270	30.654	9.26123	6.54739
Q4E5D6	RNA-binding protein, putative OS=Trypanosoma cruzi (strain CL Brener) GN=Tc00.1047053511277.580 PE=4 SV=1 - [Q4E5D6_TRYCC]	2.17279	7.58	4	2	3	4	3.52197e+06	422	46.1831	5.22412	6.54679
Q4CSR6	Uncharacterized protein OS=Trypanosoma cruzi (strain CL Brener) GN=Tc00.1047053507665.10 PE=4 SV=1 - [Q4CSR6_TRYCC]	9.50787	6.21	1	1	3	8	3.52107e+06	515	57.5454	6.48096	6.54668
K2NLJ5	Proteasome subunit beta type OS=Trypanosoma cruzi marinkellei GN=MOQ_001192 PE=3 SV=1 - [K2NLJ5_TRYCR]	11.2294	39.43	3	7	7	13	3.5105e+06	246	27.8257	6.63916	6.54537
Q4DB19	Nudix hydrolase, putative OS=Trypanosoma cruzi (strain CL Brener) GN=Tc00.1047053506963.110 PE=4 SV=1 - [Q4DB19_TRYCC]	4.20406	8.71	4	2	2	4	3.50258e+06	241	27.0727	5.04639	6.54439
Q4DGT9	Uncharacterized protein OS=Trypanosoma cruzi (strain CL Brener) GN=Tc00.1047053507081.100 PE=4 SV=1 - [Q4DGT9_TRYCC]	5.73418	22.77	3	6	6	7	3.50108e+06	303	33.0535	7.40088	6.5442
Q4CSD4	CAAX prenyl protease 1, putative OS=Trypanosoma cruzi (strain CL Brener) GN=Tc00.1047053460127.20 PE=3 SV=1 - [Q4CSD4_TRYCC]	8.67268	12.38	7	6	6	10	3.49962e+06	428	48.4051	7.76709	6.54402
Q4DAV1	Mitochondrial ATP-dependent zinc metallopeptidase, putative OS=Trypanosoma cruzi (strain CL Brener) GN=Tc00.1047053507739.20 PE=4 SV=1 - [Q4DAV1_TRYCC]	3.72109	3.09	3	2	2	6	3.49127e+06	712	79.4021	8.85107	6.54298
V5DC73	Uncharacterized protein OS=Trypanosoma cruzi Dm28c GN=TCDM_06757 PE=4 SV=1 - [V5DC73_TRYCR]	18.0321	24.02	1	8	8	12	3.48696e+06	383	41.541	7.53271	6.54245
Q4DC38	40S ribosomal protein S13, putative OS=Trypanosoma cruzi (strain CL Brener) GN=Tc00.1047053511291.90 PE=1 SV=1 - [Q4DC38_TRYCC]	5.74864	26.49	2	4	4	10	3.48667e+06	151	17.2484	10.5356	6.54241
Q4DUH1	Uncharacterized protein OS=Trypanosoma cruzi (strain CL Brener) GN=Tc00.1047053510661.230 PE=4 SV=1 - [Q4DUH1_TRYCC]	9.52836	13.08	3	7	7	10	3.48642e+06	581	63.1708	6.66846	6.54238
Q4D276	Dispersed gene family protein 1 (DGF-1), putative OS=Trypanosoma cruzi (strain CL Brener) GN=Tc00.1047053509963.40 PE=4 SV=1 - [Q4D276_TRYCC]	9.36161	2.61	1	3	7	11	3.46107e+06	3493	362.552	6.0874	6.53921
Q4CWN9	Kinesin-like protein, putative (Fragment) OS=Trypanosoma cruzi (strain CL Brener) GN=Tc00.1047053511253.31 PE=3 SV=1 - [Q4CWN9_TRYCC]	5.57277	20.6	1	3	3	5	3.45844e+06	1398	158.948	4.83057	6.53888
Q4E0G9	Heat shock protein 70 (HSP70), putative OS=Trypanosoma cruzi (strain CL Brener) GN=Tc00.1047053510155.70 PE=4 SV=1 - [Q4E0G9_TRYCC]	17.7233	15.29	1	9	9	19	3.45363e+06	883	96.9218	6.02393	6.53828
V5BTQ6	Dynein heavy chain OS=Trypanosoma cruzi Dm28c GN=TCDM_01540 PE=4 SV=1 - [V5BTQ6_TRYCR]	36.0689	6.22	1	6	18	31	3.45198e+06	3473	394.752	6.7417	6.53807
V5BW01	Uncharacterized protein OS=Trypanosoma cruzi Dm28c GN=TCDM_00893 PE=4 SV=1 - [V5BW01_TRYCR]	19.0652	29.44	1	8	8	14	3.44218e+06	394	43.5961	6.84424	6.53683
Q4E4T3	Protein kinase A catalytic subunit isoform 2, putative OS=Trypanosoma cruzi (strain CL Brener) GN=Tc00.1047053508461.280 PE=3 SV=1 - [Q4E4T3_TRYCC]	4.04669	13.6	2	1	4	7	3.43631e+06	331	38.0776	9.15869	6.53609
K2NE71	ATP-dependent zinc metallopeptidase, putative,metallo-peptidase, clan MA(E), family M41, putative OS=Trypanosoma cruzi marinkellei GN=MOQ_002899 PE=3 SV=1 - [K2NE71_TRYCR]	15.4936	11.11	4	6	6	12	3.43227e+06	675	74.944	7.48877	6.53558
V5B7L4	DNA-directed RNA polymerase subunit beta OS=Trypanosoma cruzi Dm28c GN=TCDM_01995 PE=3 SV=1 - [V5B7L4_TRYCR]	9.36596	4.21	1	6	6	9	3.42338e+06	1591	180.284	7.76709	6.53446
K2MCT5	Paraflagellar rod protein 3, putative OS=Trypanosoma cruzi marinkellei GN=MOQ_003131 PE=4 SV=1 - [K2MCT5_TRYCR]	4.77535	5.09	4	3	3	8	3.41911e+06	589	68.5942	6.0874	6.53391
K2MCY1	Uncharacterized protein OS=Trypanosoma cruzi marinkellei GN=MOQ_003084 PE=4 SV=1 - [K2MCY1_TRYCR]	1.78119	8.91	2	4	4	7	3.41871e+06	359	40.6235	6.80029	6.53386
K2MQY7	Cell division protein kinase 2, putative OS=Trypanosoma cruzi marinkellei GN=MOQ_006719 PE=3 SV=1 - [K2MQY7_TRYCR]	7.34702	14.95	2	4	4	9	3.41864e+06	301	34.3287	6.55127	6.53385
Q4E1X1	Uncharacterized protein OS=Trypanosoma cruzi (strain CL Brener) GN=Tc00.1047053507993.70 PE=4 SV=1 - [Q4E1X1_TRYCC]	15.2566	11.98	3	7	7	14	3.41689e+06	676	75.0493	8.39697	6.53363
V5BCW9	Uncharacterized protein OS=Trypanosoma cruzi Dm28c GN=TCDM_00155 PE=4 SV=1 - [V5BCW9_TRYCR]	10.9889	9.47	1	7	7	12	3.41531e+06	993	110.39	5.89697	6.53343
V5B6H7	Uncharacterized protein OS=Trypanosoma cruzi Dm28c GN=TCDM_02356 PE=4 SV=1 - [V5B6H7_TRYCR]	1.98863	6.9	1	3	3	6	3.41422e+06	551	59.4195	7.62061	6.53329
V5BPX6	Putative dolichyl-P-Man:GDP-Man1GlcNAc2-PP-dolichyl alpha-1,3-mannosyltransferase OS=Trypanosoma cruzi Dm28c GN=TCDM_04702 PE=4 SV=1 - [V5BPX6_TRYCR]	3.65367	8.04	3	2	2	3	3.41156e+06	224	25.5883	8.48486	6.53295
Q4D820	Chaperone DnaJ protein, putative OS=Trypanosoma cruzi (strain CL Brener) GN=Tc00.1047053510243.30 PE=3 SV=1 - [Q4D820_TRYCC]	5.35575	13.98	4	6	6	10	3.40399e+06	465	50.1912	9.37842	6.53199
Q4DZN7	Mitochondrial intermediate peptidase, putative OS=Trypanosoma cruzi (strain CL Brener) GN=Tc00.1047053504147.80 PE=3 SV=1 - [Q4DZN7_TRYCC]	6.29992	12.02	1	7	8	12	3.40345e+06	682	76.975	6.60986	6.53192
Q4DIJ8	Adenylyl cyclase-associated protein OS=Trypanosoma cruzi (strain CL Brener) GN=Tc00.1047053509799.30 PE=3 SV=1 - [Q4DIJ8_TRYCC]	4.03535	10.23	1	2	2	3	3.40269e+06	264	28.9678	6.78564	6.53182
Q4DAN2	Uncharacterized protein OS=Trypanosoma cruzi (strain CL Brener) GN=Tc00.1047053506727.50 PE=4 SV=1 - [Q4DAN2_TRYCC]	9.16293	18.49	3	2	2	8	3.40157e+06	146	16.4002	9.40771	6.53168
V5B1X4	Proteasome subunit alpha type OS=Trypanosoma cruzi Dm28c GN=TCDM_04248 PE=3 SV=1 - [V5B1X4_TRYCR]	5.06795	31.02	2	5	5	7	3.39315e+06	245	27.1177	5.0083	6.5306
V5B4G0	Mucin TcMUCII OS=Trypanosoma cruzi Dm28c GN=TCDM_09839 PE=4 SV=1 - [V5B4G0_TRYCR]	0	7.08	1	2	2	3	3.38955e+06	226	25.1064	8.32373	6.53014
V5B283	Putative calcium channel protein OS=Trypanosoma cruzi Dm28c GN=TCDM_04064 PE=4 SV=1 - [V5B283_TRYCR]	12.7481	6.45	1	3	8	12	3.38803e+06	1659	186.452	8.77783	6.52995
Q4DCY3	Uncharacterized protein OS=Trypanosoma cruzi (strain CL Brener) GN=Tc00.1047053509895.10 PE=4 SV=1 - [Q4DCY3_TRYCC]	12.2179	5.69	1	4	4	10	3.38579e+06	896	100.916	5.71924	6.52966
V5DSJ9	Kinesin-like protein OS=Trypanosoma cruzi Dm28c GN=TCDM_00837 PE=3 SV=1 - [V5DSJ9_TRYCR]	10.4247	11.94	3	5	5	11	3.37909e+06	536	59.7994	6.96143	6.5288
Q4CWM6	Uncharacterized protein OS=Trypanosoma cruzi (strain CL Brener) GN=Tc00.1047053510997.30 PE=4 SV=1 - [Q4CWM6_TRYCC]	6.9484	7.24	2	4	4	6	3.37413e+06	663	71.7049	5.60498	6.52816
V5BED1	Peroxisome assembly protein OS=Trypanosoma cruzi Dm28c GN=TCDM_05315 PE=4 SV=1 - [V5BED1_TRYCR]	5.29704	10.49	1	3	3	8	3.37248e+06	410	45.1576	9.08545	6.52795
Q4DAF0	Uncharacterized protein OS=Trypanosoma cruzi (strain CL Brener) GN=Tc00.1047053510099.20 PE=4 SV=1 - [Q4DAF0_TRYCC]	6.51621	12.08	1	3	3	7	3.36448e+06	356	37.6322	6.84424	6.52692
Q4DRL1	Uncharacterized protein OS=Trypanosoma cruzi (strain CL Brener) GN=Tc00.1047053510741.150 PE=4 SV=1 - [Q4DRL1_TRYCC]	14.4551	13.37	2	6	6	12	3.35854e+06	531	58.1538	6.18896	6.52615
V5C1Q5	Proteasome regulatory non-ATPase subunit 8 OS=Trypanosoma cruzi Dm28c GN=TCDM_00473 PE=4 SV=1 - [V5C1Q5_TRYCR]	13.8615	16.76	1	5	5	12	3.35556e+06	370	41.5572	5.68115	6.52576
Q4DKI5	RNA-binding protein RGGm, putative OS=Trypanosoma cruzi (strain CL Brener) GN=Tc00.1047053509105.90 PE=4 SV=1 - [Q4DKI5_TRYCC]	8.73821	12.69	4	3	3	6	3.35423e+06	331	33.3893	8.76318	6.52559
Q4DQJ3	Eukaryotic translation initiation factor 3 subunit 8, putative OS=Trypanosoma cruzi (strain CL Brener) GN=Tc00.1047053507723.130 PE=4 SV=1 - [Q4DQJ3_TRYCC]	7.21931	3.35	3	2	2	3	3.35339e+06	716	82.1548	5.42725	6.52548
V5BDR9	Uncharacterized protein OS=Trypanosoma cruzi Dm28c GN=TCDM_09783 PE=4 SV=1 - [V5BDR9_TRYCR]	11.3174	15.09	2	9	9	18	3.35337e+06	689	77.4699	6.69775	6.52548
V5BC49	Uncharacterized protein OS=Trypanosoma cruzi Dm28c GN=TCDM_08498 PE=4 SV=1 - [V5BC49_TRYCR]	9.5566	10.68	1	2	2	4	3.34108e+06	384	42.8754	5.59229	6.52389
K2MDJ7	Chaperonin HSP60, mitochondrial, putative OS=Trypanosoma cruzi marinkellei GN=MOQ_002865 PE=3 SV=1 - [K2MDJ7_TRYCR]	14.0895	13.3	1	7	7	13	3.33238e+06	594	64.3152	7.63525	6.52275
V5BI69	Uncharacterized protein OS=Trypanosoma cruzi Dm28c GN=TCDM_07872 PE=4 SV=1 - [V5BI69_TRYCR]	5.63544	8.7	2	3	3	6	3.3321e+06	552	61.0592	6.20166	6.52272
Q4CXN8	Uncharacterized protein OS=Trypanosoma cruzi (strain CL Brener) GN=Tc00.1047053511115.30 PE=4 SV=1 - [Q4CXN8_TRYCC]	6.00664	13.29	2	2	2	6	3.32514e+06	143	16.4655	9.51025	6.52181
Q4CZY1	Uncharacterized protein OS=Trypanosoma cruzi (strain CL Brener) GN=Tc00.1047053511279.60 PE=3 SV=1 - [Q4CZY1_TRYCC]	1.97467	5.72	3	4	4	6	3.32289e+06	822	93.4884	6.55127	6.52152
Q4CN66	Uncharacterized protein OS=Trypanosoma cruzi (strain CL Brener) GN=Tc00.1047053506125.20 PE=4 SV=1 - [Q4CN66_TRYCC]	10.7457	26.02	3	5	5	11	3.31959e+06	269	30.5223	8.92432	6.52108
G4WJW3	Short chain dehydrogenase (Fragment) OS=Trypanosoma cruzi PE=3 SV=1 - [G4WJW3_TRYCR]	10.2912	12.17	5	3	3	7	3.31914e+06	230	25.4606	6.21436	6.52103
Q4DJ49	ATP-dependent RNA helicase, putative OS=Trypanosoma cruzi (strain CL Brener) GN=Tc00.1047053511755.60 PE=4 SV=1 - [Q4DJ49_TRYCC]	5.31055	2.5	2	5	5	7	3.30792e+06	2240	249.393	5.84619	6.51955
V5BSM8	Uncharacterized protein OS=Trypanosoma cruzi Dm28c GN=TCDM_03809 PE=4 SV=1 - [V5BSM8_TRYCR]	1.70524	10.4	4	6	6	9	3.30337e+06	798	90.5183	7.76709	6.51896
V5DFK6	Coronin-1A OS=Trypanosoma cruzi Dm28c GN=Coro1a PE=4 SV=1 - [V5DFK6_TRYCR]	6.89953	8.49	1	1	2	7	3.29543e+06	365	40.6163	7.84033	6.51791
Q4DZM9	ADP-ribosylation factor-like protein, putative OS=Trypanosoma cruzi (strain CL Brener) GN=Tc00.1047053504147.160 PE=3 SV=1 - [Q4DZM9_TRYCC]	6.1287	18.44	1	2	2	5	3.29007e+06	179	20.5006	6.99072	6.51721
Q4DL24	Uncharacterized protein OS=Trypanosoma cruzi (strain CL Brener) GN=Tc00.1047053511261.60 PE=4 SV=1 - [Q4DL24_TRYCC]	11.5057	7.53	2	4	4	10	3.28122e+06	837	94.9915	5.73193	6.51604
V5AS37	Inositol polyphosphate 1-phosphatase OS=Trypanosoma cruzi Dm28c GN=TCDM_08573 PE=4 SV=1 - [V5AS37_TRYCR]	10.0714	6.99	1	2	2	6	3.27432e+06	386	42.1951	6.62451	6.51512
V5BGQ0	Cleavage and polyadenylation specificity factor OS=Trypanosoma cruzi Dm28c GN=TCDM_04462 PE=4 SV=1 - [V5BGQ0_TRYCR]	5.53582	2.86	1	4	4	8	3.26599e+06	1436	159.131	6.63916	6.51402
V5BEB6	ADP/ATP translocase OS=Trypanosoma cruzi Dm28c GN=TCDM_05432 PE=4 SV=1 - [V5BEB6_TRYCR]	3.74591	8.42	2	2	2	3	3.26372e+06	273	30.2421	7.31299	6.51371
V5BB58	Uncharacterized protein OS=Trypanosoma cruzi Dm28c GN=TCDM_06838 PE=4 SV=1 - [V5BB58_TRYCR]	9.25667	14.93	2	4	4	9	3.26204e+06	355	38.7282	9.39307	6.51349
V5B5X6	Proteasome regulatory ATPase subunit 2 OS=Trypanosoma cruzi Dm28c GN=TCDM_02541 PE=3 SV=1 - [V5B5X6_TRYCR]	11.3284	27.95	3	9	9	14	3.25487e+06	440	48.9674	5.93506	6.51253
V5BCQ8	Ubiquitin-protein ligase OS=Trypanosoma cruzi Dm28c GN=TCDM_08181 PE=4 SV=1 - [V5BCQ8_TRYCR]	35.7187	7.39	1	21	21	34	3.25333e+06	4128	457.059	5.35107	6.51233
D1LWU5	Kinetoplast DNA-associated protein 3 OS=Trypanosoma cruzi GN=KAP3 PE=2 SV=1 - [D1LWU5_TRYCR]	6.44797	17.46	3	5	5	9	3.25103e+06	189	21.7478	12.0298	6.51202
Q4D866	Copper-transporting ATPase-like protein, putative OS=Trypanosoma cruzi (strain CL Brener) GN=Tc00.1047053503703.50 PE=3 SV=1 - [Q4D866_TRYCC]	4.00952	3.77	2	2	2	4	3.23665e+06	954	102.818	6.60986	6.5101
K2NL34	ATP-dependent DEAD/H RNA helicase, putative OS=Trypanosoma cruzi marinkellei GN=MOQ_001322 PE=3 SV=1 - [K2NL34_TRYCR]	16.0204	19.49	2	9	9	18	3.22391e+06	395	44.8671	6.62451	6.50838
V5BLV3	Serine-palmitoyl-CoA transferase OS=Trypanosoma cruzi Dm28c GN=TCDM_02494 PE=4 SV=1 - [V5BLV3_TRYCR]	13.5492	23.22	1	9	9	19	3.22018e+06	491	54.3079	7.35693	6.50788
Q4CWE3	Uncharacterized protein OS=Trypanosoma cruzi (strain CL Brener) GN=Tc00.1047053509509.50 PE=4 SV=1 - [Q4CWE3_TRYCC]	0	14.14	3	2	2	5	3.21956e+06	198	22.7255	6.41748	6.5078
Q4D546	Vesicular transport-associated repeat protein, putative OS=Trypanosoma cruzi (strain CL Brener) GN=Tc00.1047053507969.10 PE=4 SV=1 - [Q4D546_TRYCC]	11.4667	51.96	1	4	4	7	3.21593e+06	1174	133.231	4.7417	6.50731
Q4DJZ1	Uncharacterized protein OS=Trypanosoma cruzi (strain CL Brener) GN=Tc00.1047053509671.110 PE=4 SV=1 - [Q4DJZ1_TRYCC]	21.6796	13.57	2	8	8	15	3.20532e+06	737	82.7947	7.63525	6.50587
V5BBR4	Uncharacterized protein OS=Trypanosoma cruzi Dm28c GN=TCDM_00461 PE=4 SV=1 - [V5BBR4_TRYCR]	15.5582	7.49	1	10	10	16	3.19551e+06	1668	183.708	6.20166	6.50454
Q4CWE6	C-1-tetrahydrofolate synthase, cytoplasmic, putative OS=Trypanosoma cruzi (strain CL Brener) GN=Tc00.1047053509509.20 PE=3 SV=1 - [Q4CWE6_TRYCC]	7.53092	9.09	2	2	2	4	3.19287e+06	297	31.5286	6.99072	6.50418
V5BK31	Uncharacterized protein OS=Trypanosoma cruzi Dm28c GN=TCDM_13866 PE=4 SV=1 - [V5BK31_TRYCR]	15.8221	18.75	1	6	6	13	3.18506e+06	320	36.8091	9.49561	6.50312
K2M603	Uncharacterized protein OS=Trypanosoma cruzi marinkellei GN=MOQ_005839 PE=4 SV=1 - [K2M603_TRYCR]	9.94921	8.66	1	5	5	9	3.18342e+06	681	76.2176	8.54346	6.50289
V5BXE1	Uncharacterized protein OS=Trypanosoma cruzi Dm28c GN=TCDM_01947 PE=4 SV=1 - [V5BXE1_TRYCR]	2.31576	9.64	2	4	4	5	3.17711e+06	664	74.3883	7.85498	6.50203
V5C1F1	Small GTP-binding protein RAB6 OS=Trypanosoma cruzi Dm28c GN=TCDM_14273 PE=4 SV=1 - [V5C1F1_TRYCR]	8.1915	14.6	1	2	2	5	3.17688e+06	226	24.6927	8.51416	6.502
V5B239	Uncharacterized protein OS=Trypanosoma cruzi Dm28c GN=TCDM_14196 PE=4 SV=1 - [V5B239_TRYCR]	20.9934	15.92	1	17	17	28	3.16801e+06	1382	151.602	5.19873	6.50079
Q4D864	Uncharacterized protein OS=Trypanosoma cruzi (strain CL Brener) GN=Tc00.1047053503703.70 PE=4 SV=1 - [Q4D864_TRYCC]	0	3.55	3	3	3	5	3.1672e+06	874	99.1716	7.91357	6.50068
V5DIX7	Spliced leader RNA PSE-promoter transcription factor OS=Trypanosoma cruzi Dm28c GN=TCDM_03997 PE=3 SV=1 - [V5DIX7_TRYCR]	8.65963	10.4	1	4	4	11	3.15776e+06	596	66.5045	6.3667	6.49938
V5BKV3	Uncharacterized protein OS=Trypanosoma cruzi Dm28c GN=TCDM_02804 PE=4 SV=1 - [V5BKV3_TRYCR]	10.4656	27.2	1	7	7	10	3.15638e+06	364	40.0084	8.39697	6.49919
A0A286R981	NRBD1 protein OS=Trypanosoma cruzi GN=NRBD1 PE=4 SV=1 - [A0A286R981_TRYCR]	1.66147	16.6	7	4	4	9	3.1471e+06	253	27.1789	11.0483	6.49791
Q4DKG4	Proteasome regulatory non-ATPase subunit 11, putative (Fragment) OS=Trypanosoma cruzi (strain CL Brener) GN=Tc00.1047053503697.9 PE=4 SV=1 - [Q4DKG4_TRYCC]	0	15.53	4	3	3	6	3.14028e+06	264	29.4831	8.00146	6.49697
Q4E2V9	Uncharacterized protein OS=Trypanosoma cruzi (strain CL Brener) GN=Tc00.1047053511283.10 PE=4 SV=1 - [Q4E2V9_TRYCC]	10.7276	10.56	3	6	6	12	3.1347e+06	502	57.8589	7.50342	6.4962
Q4DTE8	MP99, putative OS=Trypanosoma cruzi (strain CL Brener) GN=Tc00.1047053510311.150 PE=4 SV=1 - [Q4DTE8_TRYCC]	19.0436	12.38	1	2	10	24	3.13401e+06	913	100.21	7.07861	6.4961
V5DU18	MP99 OS=Trypanosoma cruzi Dm28c GN=TCDM_00368 PE=4 SV=1 - [V5DU18_TRYCR]	17.4192	14.25	1	1	9	22	3.13401e+06	723	79.6213	8.25049	6.4961
Q4DJN8	Uncharacterized protein OS=Trypanosoma cruzi (strain CL Brener) GN=Tc00.1047053508891.30 PE=4 SV=1 - [Q4DJN8_TRYCC]	1.94216	4.36	2	2	2	6	3.12972e+06	505	56.5307	7.23975	6.49551
Q4CP97	Uncharacterized protein OS=Trypanosoma cruzi (strain CL Brener) GN=Tc00.1047053424123.20 PE=4 SV=1 - [Q4CP97_TRYCC]	3.69999	16.67	2	2	2	6	3.12835e+06	126	14.2813	5.03369	6.49531
K2NAE4	Uncharacterized protein OS=Trypanosoma cruzi marinkellei GN=MOQ_004306 PE=4 SV=1 - [K2NAE4_TRYCR]	4.61318	6.87	3	2	2	3	3.12752e+06	335	37.5705	9.61279	6.4952
V5B3P7	ATP-dependent zinc metallopeptidase OS=Trypanosoma cruzi Dm28c GN=TCDM_10143 PE=4 SV=1 - [V5B3P7_TRYCR]	5.42823	9.28	1	5	5	7	3.12715e+06	657	71.2774	6.354	6.49515
V5DBG0	Nuclear receptor binding factor OS=Trypanosoma cruzi Dm28c GN=TCDM_14312 PE=4 SV=1 - [V5DBG0_TRYCR]	8.23933	18.81	1	6	6	9	3.12199e+06	335	35.5705	9.49561	6.49443
Q4DEI2	Acetyltransferase, putative OS=Trypanosoma cruzi (strain CL Brener) GN=Tc00.1047053504867.40 PE=4 SV=1 - [Q4DEI2_TRYCC]	1.81037	12.81	1	2	2	5	3.11714e+06	203	22.9938	8.86572	6.49376
V5B985	Uncharacterized protein OS=Trypanosoma cruzi Dm28c GN=TCDM_11490 PE=4 SV=1 - [V5B985_TRYCR]	15.3537	25	1	8	8	19	3.10871e+06	436	46.7236	6.94678	6.49258
V5BXR1	Uncharacterized protein OS=Trypanosoma cruzi Dm28c GN=TCDM_01840 PE=4 SV=1 - [V5BXR1_TRYCR]	5.59383	4.71	3	2	2	6	3.10532e+06	531	59.5658	5.70654	6.49211
V5BK17	Uncharacterized protein OS=Trypanosoma cruzi Dm28c GN=TCDM_06949 PE=4 SV=1 - [V5BK17_TRYCR]	14.5363	22.05	1	8	8	17	3.0954e+06	517	59.0102	7.40088	6.49072
V5DI23	Uncharacterized protein OS=Trypanosoma cruzi Dm28c GN=TCDM_04255 PE=4 SV=1 - [V5DI23_TRYCR]	2.02871	5.94	3	2	2	2	3.06721e+06	421	47.3749	4.37354	6.48674
Q4D0S6	Cytochrome P450, putative OS=Trypanosoma cruzi (strain CL Brener) GN=Tc00.1047053509231.10 PE=4 SV=1 - [Q4D0S6_TRYCC]	12.3016	15.01	3	10	10	12	3.06622e+06	573	65.6423	8.03076	6.4866
Q4D9B4	Uncharacterized protein OS=Trypanosoma cruzi (strain CL Brener) GN=Tc00.1047053510323.80 PE=4 SV=1 - [Q4D9B4_TRYCC]	1.93659	5.91	2	2	2	4	3.06089e+06	457	51.8955	8.49951	6.48585
Q4D528	Immunodominant antigen, putative OS=Trypanosoma cruzi (strain CL Brener) GN=Tc00.1047053506659.10 PE=4 SV=1 - [Q4D528_TRYCC]	24.6539	10.82	2	7	7	22	3.05081e+06	915	99.2226	7.78174	6.48442
Q4DUK6	Elongation of fatty acids protein OS=Trypanosoma cruzi (strain CL Brener) GN=Tc00.1047053511245.140 PE=3 SV=1 - [Q4DUK6_TRYCC]	5.00101	14.7	2	3	3	7	3.04648e+06	279	31.699	9.18799	6.4838
V5D725	Mitochondrial DNA primase OS=Trypanosoma cruzi Dm28c GN=TCDM_08953 PE=4 SV=1 - [V5D725_TRYCR]	1.67694	10.59	2	6	6	12	3.04501e+06	623	68.5644	9.36377	6.48359
Q4DNU7	Uncharacterized protein OS=Trypanosoma cruzi (strain CL Brener) GN=Tc00.1047053511003.30 PE=4 SV=1 - [Q4DNU7_TRYCC]	26.6143	7.71	1	1	11	19	3.0306e+06	2180	244.058	6.32861	6.48153
K2N5S2	Dynein heavy chain, putative OS=Trypanosoma cruzi marinkellei GN=MOQ_006216 PE=4 SV=1 - [K2N5S2_TRYCR]	28.3504	4.27	1	4	16	25	3.0216e+06	4337	491.642	6.49365	6.48024
V5BRP2	Uncharacterized protein OS=Trypanosoma cruzi Dm28c GN=TCDM_02345 PE=4 SV=1 - [V5BRP2_TRYCR]	7.66025	7.44	1	2	2	5	3.01086e+06	390	43.574	6.7417	6.47869
V5BGW0	Translation initiation factor OS=Trypanosoma cruzi Dm28c GN=TCDM_04357 PE=4 SV=1 - [V5BGW0_TRYCR]	6.30346	16.33	1	4	4	6	3.00938e+06	343	38.2594	8.79248	6.47848
V5DTI3	Protein kinase OS=Trypanosoma cruzi Dm28c GN=TCDM_00502 PE=4 SV=1 - [V5DTI3_TRYCR]	7.1395	9.71	2	5	5	10	3.00422e+06	628	69.2877	9.17334	6.47773
Q4CS20	Uncharacterized protein OS=Trypanosoma cruzi (strain CL Brener) GN=Tc00.1047053503499.10 PE=4 SV=1 - [Q4CS20_TRYCC]	13.2196	23.47	1	3	3	8	2.99348e+06	196	23.0062	5.12256	6.47618
Q9NG30	GP63-4 protein OS=Trypanosoma cruzi GN=GP63-4 PE=2 SV=1 - [Q9NG30_TRYCR]	0	6.63	9	3	3	4	2.99152e+06	543	59.7394	6.63916	6.47589
V5DHW8	Protein kinase OS=Trypanosoma cruzi Dm28c GN=TCDM_04375 PE=4 SV=1 - [V5DHW8_TRYCR]	14.502	6.39	1	3	3	8	2.98946e+06	1080	117.515	7.86963	6.47559
V5DHK1	Uncharacterized protein OS=Trypanosoma cruzi Dm28c GN=TCDM_04427 PE=4 SV=1 - [V5DHK1_TRYCR]	3.92332	2.56	2	3	3	5	2.98638e+06	1368	152.375	6.3667	6.47515
K2N002	Acyl-CoA dehydrogenase, mitochondrial, putative OS=Trypanosoma cruzi marinkellei GN=MOQ_008310 PE=4 SV=1 - [K2N002_TRYCR]	12.2033	19.73	3	8	8	11	2.9834e+06	522	57.1984	5.07178	6.47471
Q4D4L3	Phosphatase-like protein, putative OS=Trypanosoma cruzi (strain CL Brener) GN=Tc00.1047053507837.60 PE=4 SV=1 - [Q4D4L3_TRYCC]	1.79386	13.43	3	2	2	6	2.98271e+06	216	24.226	5.13525	6.47461
K2NGH9	Uncharacterized protein OS=Trypanosoma cruzi marinkellei GN=MOQ_001326 PE=4 SV=1 - [K2NGH9_TRYCR]	2.56088	8.54	4	2	2	3	2.98161e+06	281	31.4316	10.7261	6.47445
V5BWE8	ATPase ASNA1 homolog OS=Trypanosoma cruzi Dm28c GN=TCDM_00659 PE=3 SV=1 - [V5BWE8_TRYCR]	9.13559	15.32	1	5	5	9	2.97576e+06	359	39.1718	5.30029	6.4736
V5D922	Uncharacterized protein OS=Trypanosoma cruzi Dm28c GN=TCDM_08062 PE=4 SV=1 - [V5D922_TRYCR]	15.752	8.59	1	2	7	15	2.95861e+06	955	104.52	5.19873	6.47109
V5B9Y2	Putative electron-transfer-flavoprotein, alpha polypeptide OS=Trypanosoma cruzi Dm28c GN=TCDM_07462 PE=4 SV=1 - [V5B9Y2_TRYCR]	5.54423	21.08	2	3	3	6	2.94821e+06	185	19.477	5.64307	6.46956
V5B4N0	Uncharacterized protein OS=Trypanosoma cruzi Dm28c GN=TCDM_13772 PE=4 SV=1 - [V5B4N0_TRYCR]	5.72355	20.13	1	5	5	7	2.94748e+06	313	33.2986	4.94482	6.46945
Q4D0X1	Vesicule-associated membrane protein, putative OS=Trypanosoma cruzi (strain CL Brener) GN=Tc00.1047053508779.30 PE=4 SV=1 - [Q4D0X1_TRYCC]	6.89176	20.41	3	4	4	6	2.93921e+06	245	27.115	8.25049	6.46823
Q4DVM9	Adenine phosphoribosyltransferase, putative OS=Trypanosoma cruzi (strain CL Brener) GN=Tc00.1047053508207.70 PE=4 SV=1 - [Q4DVM9_TRYCC]	5.94541	20.89	3	3	3	5	2.92158e+06	225	24.2456	7.45947	6.46562
Q4DJD0	Uncharacterized protein OS=Trypanosoma cruzi (strain CL Brener) GN=Tc00.1047053508851.50 PE=4 SV=1 - [Q4DJD0_TRYCC]	2.57473	4.37	1	2	2	2	2.91817e+06	618	68.4759	4.66553	6.46511
Q4DFM2	Uncharacterized protein OS=Trypanosoma cruzi (strain CL Brener) GN=Tc00.1047053508323.20 PE=4 SV=1 - [Q4DFM2_TRYCC]	26.3916	24.71	2	14	14	23	2.89913e+06	595	67.5262	7.63525	6.46227
V5BUH4	Uncharacterized protein OS=Trypanosoma cruzi Dm28c GN=TCDM_01305 PE=4 SV=1 - [V5BUH4_TRYCR]	6.35851	11.74	3	5	5	8	2.89851e+06	724	80.3758	5.50342	6.46217
V5BCE1	ABC transporter OS=Trypanosoma cruzi Dm28c GN=TCDM_08331 PE=4 SV=1 - [V5BCE1_TRYCR]	18.1662	8.79	2	6	6	14	2.89795e+06	1012	111.354	7.29834	6.46209
V5BI34	Tyrosyl or methionyl-tRNA synthetase OS=Trypanosoma cruzi Dm28c GN=TCDM_03834 PE=4 SV=1 - [V5BI34_TRYCR]	6.12274	13.64	1	2	2	4	2.89744e+06	242	26.1658	7.97217	6.46201
V5BQQ0	Uncharacterized protein OS=Trypanosoma cruzi Dm28c GN=TCDM_04417 PE=4 SV=1 - [V5BQQ0_TRYCR]	2.22218	8.45	3	3	3	5	2.88737e+06	426	47.9665	5.98584	6.4605
K2LVZ1	Cysteine proteinase, putative OS=Trypanosoma cruzi marinkellei GN=MOQ_009391 PE=3 SV=1 - [K2LVZ1_TRYCR]	0	8.16	3	2	2	3	2.8794e+06	392	44.2265	7.48877	6.4593
V5B793	Eukaryotic translation initiation factor 3 subunit 7-like protein OS=Trypanosoma cruzi Dm28c GN=TCDM_02127 PE=3 SV=1 - [V5B793_TRYCR]	15.2253	22.11	2	8	8	10	2.87522e+06	502	57.3477	5.80811	6.45867
V5BW18	Unspecified product OS=Trypanosoma cruzi Dm28c GN=TCDM_02447 PE=4 SV=1 - [V5BW18_TRYCR]	6.26933	2.82	1	2	3	5	2.87005e+06	1030	116.448	5.99854	6.45789
V5B4X4	Elongation factor Ts, mitochondrial OS=Trypanosoma cruzi Dm28c GN=TCDM_03030 PE=3 SV=1 - [V5B4X4_TRYCR]	10.2672	12.21	3	3	3	8	2.8694e+06	262	28.1213	7.34229	6.45779
K2MNK2	Protein phosphatase 2C, putative (Fragment) OS=Trypanosoma cruzi marinkellei GN=MOQ_007555 PE=3 SV=1 - [K2MNK2_TRYCR]	3.72419	14.06	2	3	3	5	2.86721e+06	249	26.832	5.0083	6.45746
V5BLQ8	Uncharacterized protein OS=Trypanosoma cruzi Dm28c GN=TCDM_04294 PE=4 SV=1 - [V5BLQ8_TRYCR]	12.6146	13.02	1	4	4	10	2.86251e+06	407	46.2368	6.46826	6.45675
Q4DA08	Lysophospholipase, putative OS=Trypanosoma cruzi (strain CL Brener) GN=Tc00.1047053506797.70 PE=4 SV=1 - [Q4DA08_TRYCC]	13.0696	31.32	3	6	6	13	2.85841e+06	281	30.2707	7.56201	6.45613
Q4DCX1	Uncharacterized protein OS=Trypanosoma cruzi (strain CL Brener) GN=Tc00.1047053506791.50 PE=4 SV=1 - [Q4DCX1_TRYCC]	4.39924	13.13	1	6	6	9	2.84906e+06	579	63.6133	5.03369	6.4547
Q4E085	Uncharacterized protein OS=Trypanosoma cruzi (strain CL Brener) GN=Tc00.1047053506679.180 PE=4 SV=1 - [Q4E085_TRYCC]	8.23734	6.24	2	3	3	5	2.84153e+06	561	63.3104	9.43701	6.45355
V5DBT5	Carnitine O-palmitoyltransferase II OS=Trypanosoma cruzi Dm28c GN=TCDM_06824 PE=3 SV=1 - [V5DBT5_TRYCR]	14.2716	19.17	2	9	9	16	2.84119e+06	678	76.8842	8.6167	6.4535
Q4DZ02	Glucosamine-fructose-6-phosphate aminotransferase, putative OS=Trypanosoma cruzi (strain CL Brener) GN=Tc00.1047053510303.200 PE=4 SV=1 - [Q4DZ02_TRYCC]	9.03965	8.37	2	4	4	7	2.83475e+06	693	75.8136	6.27783	6.45251
Q4CPU3	Uncharacterized protein OS=Trypanosoma cruzi (strain CL Brener) GN=Tc00.1047053408437.20 PE=4 SV=1 - [Q4CPU3_TRYCC]	5.36089	17.5	2	2	2	3	2.83264e+06	120	13.4185	7.81104	6.45219
Q4E1R5	Uncharacterized protein OS=Trypanosoma cruzi (strain CL Brener) GN=Tc00.1047053506855.310 PE=4 SV=1 - [Q4E1R5_TRYCC]	13.9907	5.28	3	7	7	12	2.8313e+06	1554	184.497	5.47803	6.45199
Q4CLR4	Uncharacterized protein (Fragment) OS=Trypanosoma cruzi (strain CL Brener) GN=Tc00.1047053511519.9 PE=4 SV=1 - [Q4CLR4_TRYCC]	9.08626	23.1	3	7	7	11	2.82953e+06	407	45.5599	5.23682	6.45171
V5C216	Uncharacterized protein OS=Trypanosoma cruzi Dm28c GN=TCDM_00274 PE=4 SV=1 - [V5C216_TRYCR]	0	3.44	2	2	2	2	2.82397e+06	1048	116.242	6.0874	6.45086
V5BYL9	Uncharacterized protein OS=Trypanosoma cruzi Dm28c GN=TCDM_01608 PE=4 SV=1 - [V5BYL9_TRYCR]	23.2151	19.13	1	9	9	15	2.81891e+06	601	64.1637	6.87354	6.45008
V5DA09	Mitogen-activated protein kinase OS=Trypanosoma cruzi Dm28c GN=TCDM_07669 PE=4 SV=1 - [V5DA09_TRYCR]	5.77911	11.08	3	4	4	8	2.81748e+06	406	46.4414	6.59521	6.44986
Q4DRJ9	Uncharacterized protein OS=Trypanosoma cruzi (strain CL Brener) GN=Tc00.1047053506279.179 PE=4 SV=1 - [Q4DRJ9_TRYCC]	0	20.77	1	1	2	2	2.81647e+06	207	20.8638	5.59229	6.44971
Q4CWR1	Elongation factor G, mitochondrial OS=Trypanosoma cruzi (strain CL Brener) GN=Tc00.1047053506583.60 PE=3 SV=1 - [Q4CWR1_TRYCC]	15.4989	13.4	1	7	7	15	2.8157e+06	746	84.5526	7.32764	6.44959
V5D9Y2	Calpain-like cysteine peptidase OS=Trypanosoma cruzi Dm28c GN=TCDM_07700 PE=3 SV=1 - [V5D9Y2_TRYCR]	9.01422	14.12	1	9	9	12	2.80552e+06	850	95.2206	5.07178	6.44801
V5BMI4	Uncharacterized protein OS=Trypanosoma cruzi Dm28c GN=TCDM_05815 PE=4 SV=1 - [V5BMI4_TRYCR]	26.5916	6	1	21	21	35	2.79968e+06	4214	467.977	6.63916	6.44711
Q4DXW6	Ribosomal protein L37 OS=Trypanosoma cruzi (strain CL Brener) GN=Tc00.1047053506885.14 PE=1 SV=1 - [Q4DXW6_TRYCC]	3.55529	34.52	1	4	4	6	2.79956e+06	84	10.0032	11.6489	6.44709
V5DMT5	Ubiquitin hydrolase OS=Trypanosoma cruzi Dm28c GN=TCDM_02461 PE=3 SV=1 - [V5DMT5_TRYCR]	10.8151	10.79	1	8	8	12	2.79405e+06	899	102.2	5.37646	6.44623
K2MZJ0	Electron transfer protein, putative OS=Trypanosoma cruzi marinkellei GN=MOQ_004996 PE=4 SV=1 - [K2MZJ0_TRYCR]	7.09723	10.44	3	2	2	3	2.78534e+06	297	33.0593	5.52881	6.44488
V5DKS4	Uncharacterized protein OS=Trypanosoma cruzi Dm28c GN=TCDM_03157 PE=4 SV=1 - [V5DKS4_TRYCR]	12.8568	7.68	1	3	3	8	2.77761e+06	495	56.2249	4.88135	6.44367
V5BG05	Uncharacterized protein OS=Trypanosoma cruzi Dm28c GN=TCDM_06720 PE=4 SV=1 - [V5BG05_TRYCR]	6.1033	23.18	3	4	4	11	2.77339e+06	151	16.9388	9.67139	6.44301
Q26858	Hexose transporter OS=Trypanosoma cruzi PE=3 SV=1 - [Q26858_TRYCR]	5.92528	3.68	3	2	2	6	2.77093e+06	544	58.6944	6.41748	6.44263
Q4E0M2	Uncharacterized protein OS=Trypanosoma cruzi (strain CL Brener) GN=Tc00.1047053509429.80 PE=4 SV=1 - [Q4E0M2_TRYCC]	2.11653	1.77	1	1	2	3	2.76849e+06	902	101.431	5.87158	6.44224
Q4CYG8	Uncharacterized protein OS=Trypanosoma cruzi (strain CL Brener) GN=Tc00.1047053510817.60 PE=4 SV=1 - [Q4CYG8_TRYCC]	18.2761	24.55	2	7	7	15	2.7516e+06	330	37.6568	5.73193	6.43958
V5BXF4	Uncharacterized protein OS=Trypanosoma cruzi Dm28c GN=TCDM_01964 PE=4 SV=1 - [V5BXF4_TRYCR]	4.45383	3.53	1	2	2	4	2.73976e+06	709	79.2695	6.21436	6.43771
Q4E1B7	Uncharacterized protein OS=Trypanosoma cruzi (strain CL Brener) GN=Tc00.1047053511807.280 PE=4 SV=1 - [Q4E1B7_TRYCC]	0	16.01	3	7	7	10	2.73715e+06	562	61.048	7.54736	6.4373
Q4D2D7	Mitochondrial structure specific endonuclease I (SSE-1), putative (Fragment) OS=Trypanosoma cruzi (strain CL Brener) GN=Tc00.1047053506869.70 PE=4 SV=1 - [Q4D2D7_TRYCC]	13.725	17.98	3	5	5	8	2.7347e+06	267	29.7359	8.95361	6.43691
Q4CLY6	Tryptophanyl-tRNA synthetase, putative (Fragment) OS=Trypanosoma cruzi (strain CL Brener) GN=Tc00.1047053507589.14 PE=3 SV=1 - [Q4CLY6_TRYCC]	6.92908	12.19	1	5	5	6	2.73118e+06	525	57.2803	8.74854	6.43635
V5DPI3	Lanosterol synthase OS=Trypanosoma cruzi Dm28c GN=TCDM_01843 PE=3 SV=1 - [V5DPI3_TRYCR]	16.1721	13.64	1	12	12	22	2.7272e+06	902	102.521	7.78174	6.43572
K2M9C4	Helicase, putative OS=Trypanosoma cruzi marinkellei GN=MOQ_004537 PE=4 SV=1 - [K2M9C4_TRYCR]	0	3.98	4	4	4	7	2.7269e+06	1255	139.482	7.25439	6.43567
O00822	60S ribosomal protein L28 OS=Trypanosoma cruzi PE=1 SV=2 - [RL28_TRYCR]	2.30899	29.45	3	3	3	6	2.72633e+06	146	16.372	11.6343	6.43558
Q6QT30	Adenylate kinase 6 OS=Trypanosoma cruzi GN=AdK6 PE=3 SV=1 - [Q6QT30_TRYCR]	11.9345	32.57	2	5	5	13	2.72334e+06	218	24.4227	8.71924	6.4351
K2M491	Pyruvate dehydrogenase (Lipoamide) kinase, putative OS=Trypanosoma cruzi marinkellei GN=MOQ_006412 PE=4 SV=1 - [K2M491_TRYCR]	8.86537	11.69	3	4	4	9	2.72021e+06	445	51.4348	5.74463	6.4346
V5B8L2	Tubulin tyrosine ligase OS=Trypanosoma cruzi Dm28c GN=TCDM_01538 PE=4 SV=1 - [V5B8L2_TRYCR]	8.41271	8.17	1	4	4	7	2.71922e+06	661	75.1267	5.49072	6.43444
V5BJX4	Lectin OS=Trypanosoma cruzi Dm28c GN=TCDM_06986 PE=4 SV=1 - [V5BJX4_TRYCR]	3.36009	8.57	3	2	2	6	2.71435e+06	280	34.6011	5.5542	6.43367
Q4D7D9	Uncharacterized protein OS=Trypanosoma cruzi (strain CL Brener) GN=Tc00.1047053510407.80 PE=4 SV=1 - [Q4D7D9_TRYCC]	17.9311	14.1	3	6	6	15	2.71246e+06	525	59.5717	7.56201	6.43336
Q4DYG1	Uncharacterized protein OS=Trypanosoma cruzi (strain CL Brener) GN=Tc00.1047053511367.350 PE=4 SV=1 - [Q4DYG1_TRYCC]	0	2.69	2	2	2	4	2.7063e+06	817	90.5781	7.62061	6.43238
Q4CLQ9	Cytochrome c oxidase subunit 10, putative OS=Trypanosoma cruzi (strain CL Brener) GN=Tc00.1047053508651.20 PE=4 SV=1 - [Q4CLQ9_TRYCC]	2.2945	16.52	3	2	2	5	2.69567e+06	115	13.7998	7.45947	6.43067
Q4DNB9	Uncharacterized protein OS=Trypanosoma cruzi (strain CL Brener) GN=Tc00.1047053508389.10 PE=4 SV=1 - [Q4DNB9_TRYCC]	6.40364	15.53	2	3	3	5	2.69263e+06	264	30.1478	5.66846	6.43018
V5BF86	Uncharacterized protein OS=Trypanosoma cruzi Dm28c GN=TCDM_07148 PE=4 SV=1 - [V5BF86_TRYCR]	1.63712	2.32	3	3	4	5	2.68233e+06	2457	269.047	6.48096	6.42851
V5BJ41	Uncharacterized protein OS=Trypanosoma cruzi Dm28c GN=TCDM_07422 PE=4 SV=1 - [V5BJ41_TRYCR]	1.72574	10.28	1	2	2	3	2.68222e+06	214	23.8963	9.37842	6.42849
V5BQE9	Non-specific serine/threonine protein kinase OS=Trypanosoma cruzi Dm28c GN=TCDM_01142 PE=4 SV=1 - [V5BQE9_TRYCR]	7.44032	8.36	1	5	5	8	2.68154e+06	742	81.592	8.55811	6.42838
Q4CSL1	40S ribosomal protein S12 OS=Trypanosoma cruzi (strain CL Brener) GN=Tc00.1047053503395.50 PE=1 SV=1 - [Q4CSL1_TRYCC]	3.70126	16.31	1	2	2	3	2.67921e+06	141	15.7602	5.04639	6.42801
V5BNL9	Mercaptopyruvate sulfurtransferase OS=Trypanosoma cruzi Dm28c GN=TCDM_01945 PE=4 SV=1 - [V5BNL9_TRYCR]	8.74604	25.84	1	7	7	13	2.67785e+06	387	42.3891	6.18896	6.42779
V5BIL0	Ubiquitin hydrolase OS=Trypanosoma cruzi Dm28c GN=TCDM_05572 PE=3 SV=1 - [V5BIL0_TRYCR]	9.93798	17.89	1	6	6	10	2.65422e+06	464	51.8474	6.75635	6.42394
Q4CRA7	Stress-inducible protein STI1-like, putative OS=Trypanosoma cruzi (strain CL Brener) GN=Tc00.1047053509757.30 PE=4 SV=1 - [Q4CRA7_TRYCC]	18.0589	41.63	4	8	8	16	2.64344e+06	257	28.9823	7.59131	6.42217
Q4DPM2	Uncharacterized protein (Fragment) OS=Trypanosoma cruzi (strain CL Brener) GN=Tc00.1047053507083.109 PE=4 SV=1 - [Q4DPM2_TRYCC]	13.4901	4.56	1	9	18	33	2.63741e+06	4848	529.668	6.43018	6.42118
V5BPU7	Uncharacterized protein OS=Trypanosoma cruzi Dm28c GN=TCDM_04806 PE=4 SV=1 - [V5BPU7_TRYCR]	4.09309	5.26	1	3	3	6	2.62945e+06	742	84.5695	6.7124	6.41987
Q4D0K8	Kinesin-like protein (Fragment) OS=Trypanosoma cruzi (strain CL Brener) GN=Tc00.1047053508043.40 PE=3 SV=1 - [Q4D0K8_TRYCC]	15.9436	23.14	3	13	13	21	2.62752e+06	631	71.9987	8.6167	6.41955
K2PBQ1	Mitochondrial exoribonuclease DSS-1, putative OS=Trypanosoma cruzi marinkellei GN=MOQ_001260 PE=3 SV=1 - [K2PBQ1_TRYCR]	0	2.58	1	2	2	2	2.62171e+06	893	101.072	6.04932	6.41858
V5BX62	Chaperonin HSP60/CNP60 OS=Trypanosoma cruzi Dm28c GN=TCDM_02151 PE=3 SV=1 - [V5BX62_TRYCR]	21.4459	19.48	1	8	8	16	2.61193e+06	534	57.5437	5.56689	6.41696
K2MAY5	Protein kinase, putative OS=Trypanosoma cruzi marinkellei GN=MOQ_003835 PE=4 SV=1 - [K2MAY5_TRYCR]	1.66165	2.84	1	1	2	2	2.61082e+06	739	83	5.75732	6.41678
V5BA48	Fatty acid desaturase OS=Trypanosoma cruzi Dm28c GN=TCDM_09345 PE=4 SV=1 - [V5BA48_TRYCR]	5.88083	8.5	2	4	4	7	2.61013e+06	412	46.9232	8.41162	6.41666
Q4D3A9	RNA-binding protein, putative OS=Trypanosoma cruzi (strain CL Brener) GN=Tc00.1047053508413.50 PE=4 SV=1 - [Q4D3A9_TRYCC]	0	8.7	3	2	2	6	2.5817e+06	276	31.0772	9.37842	6.41191
Q4DIG2	Uncharacterized protein OS=Trypanosoma cruzi (strain CL Brener) GN=Tc00.1047053511215.50 PE=4 SV=1 - [Q4DIG2_TRYCC]	1.61709	11.43	2	2	3	6	2.57935e+06	280	31.4211	5.69385	6.41151
V5BYY0	Uncharacterized protein OS=Trypanosoma cruzi Dm28c GN=TCDM_01449 PE=4 SV=1 - [V5BYY0_TRYCR]	8.98268	7.85	2	3	3	6	2.55715e+06	446	47.6247	8.14795	6.40776
Q4D0W7	Uncharacterized protein OS=Trypanosoma cruzi (strain CL Brener) GN=Tc00.1047053508779.80 PE=4 SV=1 - [Q4D0W7_TRYCC]	5.93317	18.18	2	2	2	4	2.5519e+06	121	14.2512	8.48486	6.40686
Q8I728	Serine/threonine-protein phosphatase OS=Trypanosoma cruzi GN=TcC31.31 PE=3 SV=1 - [Q8I728_TRYCR]	0	7.15	5	6	6	6	2.55169e+06	923	104.731	7.69385	6.40683
V5BI08	Myosin heavy chain MYA2 OS=Trypanosoma cruzi Dm28c GN=TCDM_05821 PE=3 SV=1 - [V5BI08_TRYCR]	8.77247	4.54	1	4	4	8	2.5477e+06	1058	120.371	7.63525	6.40615
Q4D8U0	Uncharacterized protein OS=Trypanosoma cruzi (strain CL Brener) GN=Tc00.1047053507517.50 PE=4 SV=1 - [Q4D8U0_TRYCC]	10.1431	14.38	3	5	5	9	2.54755e+06	452	51.2264	7.1665	6.40612
O60947	Rac serine-threonine kinase homolog OS=Trypanosoma cruzi PE=4 SV=1 - [O60947_TRYCR]	1.72262	12.62	5	4	4	5	2.54645e+06	428	48.5181	5.2876	6.40593
K2LVR5	V-type proton ATPase subunit a OS=Trypanosoma cruzi marinkellei GN=MOQ_009472 PE=3 SV=1 - [K2LVR5_TRYCR]	10.2102	9.06	3	6	6	12	2.54582e+06	773	87.8686	5.68115	6.40583
Q4CM27	U2 splicing auxiliary factor, putative OS=Trypanosoma cruzi (strain CL Brener) GN=Tc00.1047053503577.20 PE=4 SV=1 - [Q4CM27_TRYCC]	5.71987	9.87	2	2	2	6	2.54482e+06	233	27.4349	9.33447	6.40566
V5BPL8	Pyridoxal kinase OS=Trypanosoma cruzi Dm28c GN=TCDM_01468 PE=4 SV=1 - [V5BPL8_TRYCR]	5.99847	22.33	1	5	5	8	2.54023e+06	300	33.3887	6.44287	6.40487
K2NQC5	Uncharacterized protein OS=Trypanosoma cruzi marinkellei GN=MOQ_005097 PE=4 SV=1 - [K2NQC5_TRYCR]	0	10.79	3	2	2	2	2.53578e+06	241	26.3408	8.55811	6.40411
Q4CTS4	Small GTP-binding protein, putative OS=Trypanosoma cruzi (strain CL Brener) GN=Tc00.1047053510647.60 PE=4 SV=1 - [Q4CTS4_TRYCC]	0	20.77	3	3	3	3	2.51677e+06	183	20.4812	6.68311	6.40084
Q4D3W7	Uncharacterized protein OS=Trypanosoma cruzi (strain CL Brener) GN=Tc00.1047053510735.90 PE=4 SV=1 - [Q4D3W7_TRYCC]	25.3805	11.33	2	10	10	21	2.51643e+06	1068	122.627	5.63037	6.40078
Q4DTA0	Uncharacterized protein OS=Trypanosoma cruzi (strain CL Brener) GN=Tc00.1047053506147.70 PE=4 SV=1 - [Q4DTA0_TRYCC]	0	8.21	2	2	2	2	2.50014e+06	341	39.2956	7.40088	6.39796
Q4CPJ3	Uncharacterized protein (Fragment) OS=Trypanosoma cruzi (strain CL Brener) GN=Tc00.1047053507667.11 PE=4 SV=1 - [Q4CPJ3_TRYCC]	0	8.74	2	2	2	4	2.49941e+06	309	34.6133	6.62451	6.39784
Q4CMS5	Ribosomal protein S29, putative OS=Trypanosoma cruzi (strain CL Brener) GN=Tc00.1047053511015.20 PE=4 SV=1 - [Q4CMS5_TRYCC]	2.31064	47.37	3	3	3	5	2.4979e+06	57	6.57433	10.0229	6.39757
V5AYD4	Uncharacterized protein OS=Trypanosoma cruzi Dm28c GN=TCDM_05595 PE=4 SV=1 - [V5AYD4_TRYCR]	19.1988	10.28	1	3	15	22	2.49433e+06	1546	175.117	5.33838	6.39695
Q4DG40	Casein kinase II, putative OS=Trypanosoma cruzi (strain CL Brener) GN=Tc00.1047053510761.60 PE=3 SV=1 - [Q4DG40_TRYCC]	7.89158	8.12	2	2	2	5	2.49147e+06	345	40.3747	8.32373	6.39646
K2MN29	Uncharacterized protein OS=Trypanosoma cruzi marinkellei GN=MOQ_007724 PE=4 SV=1 - [K2MN29_TRYCR]	4.02753	7.16	4	2	2	6	2.48937e+06	377	42.3997	7.81104	6.39609
K2NSP8	Leucine-rich repeat protein, putative OS=Trypanosoma cruzi marinkellei GN=MOQ_001784 PE=4 SV=1 - [K2NSP8_TRYCR]	4.07853	10.29	4	3	3	5	2.48723e+06	350	38.5712	7.91357	6.39572
Q4DWX5	Uncharacterized protein OS=Trypanosoma cruzi (strain CL Brener) GN=Tc00.1047053510729.100 PE=4 SV=1 - [Q4DWX5_TRYCC]	5.51709	10.8	2	4	4	7	2.4823e+06	352	38.8733	8.89502	6.39485
Q4DSF3	Uncharacterized protein OS=Trypanosoma cruzi (strain CL Brener) GN=Tc00.1047053504057.40 PE=4 SV=1 - [Q4DSF3_TRYCC]	6.80105	15.57	2	5	5	12	2.48045e+06	501	55.0572	8.47021	6.39453
Q4DFY0	Ribonuclease, putative OS=Trypanosoma cruzi (strain CL Brener) GN=Tc00.1047053510655.110 PE=4 SV=1 - [Q4DFY0_TRYCC]	0	3.88	1	2	2	3	2.47823e+06	670	75.8722	6.75635	6.39414
V5BQH3	Uncharacterized protein OS=Trypanosoma cruzi Dm28c GN=TCDM_04487 PE=4 SV=1 - [V5BQH3_TRYCR]	8.04662	12.02	2	9	9	16	2.4747e+06	857	96.4297	6.354	6.39352
V5BF20	Uncharacterized protein OS=Trypanosoma cruzi Dm28c GN=TCDM_07225 PE=4 SV=1 - [V5BF20_TRYCR]	9.36633	7.95	4	6	6	12	2.4732e+06	931	100.817	8.17725	6.39326
V5BQI6	Uncharacterized protein OS=Trypanosoma cruzi Dm28c GN=TCDM_01202 PE=4 SV=1 - [V5BQI6_TRYCR]	11.3231	16.49	1	7	7	15	2.45633e+06	479	52.439	6.82959	6.39029
V5BNR1	Dynein heavy chain OS=Trypanosoma cruzi Dm28c GN=TCDM_05201 PE=4 SV=1 - [V5BNR1_TRYCR]	17.5644	4.17	1	16	16	22	2.45469e+06	4674	537.833	6.20166	6.39
V5DKQ2	Uncharacterized protein OS=Trypanosoma cruzi Dm28c GN=TCDM_03319 PE=4 SV=1 - [V5DKQ2_TRYCR]	8.95956	11.07	1	3	3	6	2.45397e+06	551	60.5121	6.31592	6.38987
K2MCN3	Dynamin, putative,vacuolar sortin protein 1, putative OS=Trypanosoma cruzi marinkellei GN=MOQ_003177 PE=3 SV=1 - [K2MCN3_TRYCR]	5.0337	14.4	4	6	6	8	2.44742e+06	653	72.7769	7.84033	6.38871
V5ARJ3	Paraflagellar rod protein OS=Trypanosoma cruzi Dm28c GN=TCDM_08793 PE=4 SV=1 - [V5ARJ3_TRYCR]	8.15895	8.31	1	4	4	9	2.41957e+06	698	78.2154	6.37939	6.38374
Q4DRN5	Heat shock protein HslVU, ATPase subunit HslU, putative OS=Trypanosoma cruzi (strain CL Brener) GN=Tc00.1047053509023.110 PE=4 SV=1 - [Q4DRN5_TRYCC]	14.292	15.31	3	6	6	12	2.41928e+06	490	54.5816	5.84619	6.38369
Q4E0Y2	Phosphomevalonate kinase-like protein, putative OS=Trypanosoma cruzi (strain CL Brener) GN=Tc00.1047053508277.140 PE=4 SV=1 - [Q4E0Y2_TRYCC]	15.0938	12.61	2	4	5	11	2.41469e+06	476	51.5149	5.8208	6.38286
Q58XP3	Rab GTPase protein 5 OS=Trypanosoma cruzi GN=Rab5 PE=4 SV=1 - [Q58XP3_TRYCR]	2.09138	23.01	1	3	3	7	2.3888e+06	226	24.0241	6.771	6.37818
Q4E2U5	Uncharacterized protein OS=Trypanosoma cruzi (strain CL Brener) GN=Tc00.1047053511283.160 PE=4 SV=1 - [Q4E2U5_TRYCC]	13.1779	11.79	1	8	8	14	2.38849e+06	1086	117.452	6.60986	6.37812
V5D3L3	Heat shock protein DNAJ OS=Trypanosoma cruzi Dm28c GN=TCDM_10337 PE=4 SV=1 - [V5D3L3_TRYCR]	1.65506	5.76	3	2	2	2	2.38628e+06	382	42.5731	7.59131	6.37772
Q4D9Q4	Serine/threonine-protein phosphatase 2A activator OS=Trypanosoma cruzi (strain CL Brener) GN=Tc00.1047053511395.30 PE=3 SV=1 - [Q4D9Q4_TRYCC]	9.69755	10.19	3	3	3	7	2.38605e+06	373	42.2763	6.85889	6.37768
K2NSS5	Uncharacterized protein OS=Trypanosoma cruzi marinkellei GN=MOQ_004143 PE=4 SV=1 - [K2NSS5_TRYCR]	0	5.33	1	2	2	2	2.38251e+06	375	42.7953	5.5415	6.37704
Q4D487	Uncharacterized protein OS=Trypanosoma cruzi (strain CL Brener) GN=Tc00.1047053509317.80 PE=4 SV=1 - [Q4D487_TRYCC]	6.18137	22.38	2	2	2	9	2381212	143	16.1881	9.80322	6.3768
K2MI51	Serine/threonine-protein phosphatase OS=Trypanosoma cruzi marinkellei GN=MOQ_009494 PE=3 SV=1 - [K2MI51_TRYCR]	0	5.05	1	2	2	2	2.38005e+06	673	75.3552	5.42725	6.37659
Q4D4Y5	Ecotin-like protein 2 OS=Trypanosoma cruzi (strain CL Brener) GN=Tc00.1047053508533.40 PE=3 SV=1 - [ECOT2_TRYCC]	3.76743	16.33	1	2	2	3	2.37246e+06	147	16.8096	8.04541	6.3752
Q4DPL8	Uncharacterized protein OS=Trypanosoma cruzi (strain CL Brener) GN=Tc00.1047053507801.60 PE=4 SV=1 - [Q4DPL8_TRYCC]	10.7507	15.98	1	1	6	8	2.36963e+06	513	54.2524	6.17627	6.37468
Q4DPZ5	Uncharacterized protein OS=Trypanosoma cruzi (strain CL Brener) GN=Tc00.1047053509179.100 PE=4 SV=1 - [Q4DPZ5_TRYCC]	0	6.93	3	3	3	4	2.36847e+06	505	56.9325	7.41553	6.37447
V5AUE3	Uncharacterized protein OS=Trypanosoma cruzi Dm28c GN=TCDM_07480 PE=4 SV=1 - [V5AUE3_TRYCR]	13.2413	5.82	1	7	7	14	2.36103e+06	1255	140.772	6.90283	6.3731
V5BLL2	Mu-adaptin 1 OS=Trypanosoma cruzi Dm28c GN=TCDM_02614 PE=3 SV=1 - [V5BLL2_TRYCR]	5.9358	14.81	3	6	6	11	2.35799e+06	432	49.1281	7.54736	6.37254
V5BGL5	Haloacid dehalogenase hydrolase OS=Trypanosoma cruzi Dm28c GN=TCDM_08611 PE=4 SV=1 - [V5BGL5_TRYCR]	4.23052	9.49	1	2	2	3	2.3553e+06	316	35.4175	6.12549	6.37205
Q4DC65	Uncharacterized protein OS=Trypanosoma cruzi (strain CL Brener) GN=Tc00.1047053506777.110 PE=4 SV=1 - [Q4DC65_TRYCC]	7.63048	8.36	1	4	5	8	2.35494e+06	1363	157.01	4.94482	6.37198
Q4DXX9	ABC transporter, putative OS=Trypanosoma cruzi (strain CL Brener) GN=Tc00.1047053510431.150 PE=4 SV=1 - [Q4DXX9_TRYCC]	1.64688	4.72	4	2	3	6	2.35314e+06	635	70.5971	8.27979	6.37165
V5DQE7	Uncharacterized protein OS=Trypanosoma cruzi Dm28c GN=TCDM_01633 PE=4 SV=1 - [V5DQE7_TRYCR]	2.06353	7.81	1	3	3	5	2.35242e+06	397	42.7213	8.83643	6.37151
V5DQS5	Uncharacterized protein OS=Trypanosoma cruzi Dm28c GN=TCDM_01508 PE=4 SV=1 - [V5DQS5_TRYCR]	7.37105	11.19	1	5	5	10	2.3523e+06	572	64.0311	8.17725	6.37149
Q4E3M6	Uncharacterized protein OS=Trypanosoma cruzi (strain CL Brener) GN=Tc00.1047053510101.350 PE=4 SV=1 - [Q4E3M6_TRYCC]	17.7693	11.84	2	4	4	10	2.33954e+06	473	52.4274	7.21045	6.36913
Q4CV87	Mu-adaptin 4, putative OS=Trypanosoma cruzi (strain CL Brener) GN=Tc00.1047053505073.30 PE=3 SV=1 - [Q4CV87_TRYCC]	1.85209	5.96	2	2	2	4	2.33531e+06	453	51.3122	7.04932	6.36834
V5B9S2	Uncharacterized protein OS=Trypanosoma cruzi Dm28c GN=TCDM_07553 PE=4 SV=1 - [V5B9S2_TRYCR]	17.0065	14.83	1	3	3	9	2.32762e+06	344	39.2815	10.1108	6.36691
V5B314	Uncharacterized protein OS=Trypanosoma cruzi Dm28c GN=TCDM_03823 PE=4 SV=1 - [V5B314_TRYCR]	3.40726	7.27	1	5	5	10	2.32412e+06	811	91.4974	6.58057	6.36626
Q4D4X6	Coronin OS=Trypanosoma cruzi (strain CL Brener) GN=Tc00.1047053509859.80 PE=4 SV=1 - [Q4D4X6_TRYCC]	6.89953	12.65	1	5	6	10	2.32276e+06	498	55.2327	6.16357	6.366
Q4DSE6	Uncharacterized protein OS=Trypanosoma cruzi (strain CL Brener) GN=Tc00.1047053504057.90 PE=4 SV=1 - [Q4DSE6_TRYCC]	9.08867	11.11	2	2	2	5	2.31787e+06	252	28.6599	9.18799	6.36509
Q4DT78	Uncharacterized protein OS=Trypanosoma cruzi (strain CL Brener) GN=Tc00.1047053511511.40 PE=4 SV=1 - [Q4DT78_TRYCC]	0	12.14	3	2	2	2	2.31705e+06	280	30.8462	9.37842	6.36494
Q4DKT2	Translation initiation factor eIF-2B beta subunit, putative OS=Trypanosoma cruzi (strain CL Brener) GN=Tc00.1047053509569.50 PE=3 SV=1 - [Q4DKT2_TRYCC]	8.82995	7.32	2	3	3	6	2.31665e+06	519	57.6242	5.77002	6.36486
V5BV01	Glycosylphosphatidylinositol (GPI) anchor OS=Trypanosoma cruzi Dm28c GN=TCDM_02764 PE=4 SV=1 - [V5BV01_TRYCR]	9.07423	7.75	1	5	5	11	2.31498e+06	684	76.9022	7.32764	6.36455
V5BM96	Putative calcium channel protein OS=Trypanosoma cruzi Dm28c GN=TCDM_04066 PE=4 SV=1 - [V5BM96_TRYCR]	19.9256	6.77	1	2	4	13	2.31466e+06	517	57.4904	8.33838	6.36449
Q4DE88	CCR4 associated factor, putative OS=Trypanosoma cruzi (strain CL Brener) GN=Tc00.1047053510535.60 PE=4 SV=1 - [Q4DE88_TRYCC]	0	13.99	3	3	3	4	2.30774e+06	336	37.5365	5.98584	6.36319
Q26947	R27-2 protein OS=Trypanosoma cruzi PE=4 SV=1 - [Q26947_TRYCR]	5.92107	3.9	2	4	4	6	2.29883e+06	1128	119.615	8.82178	6.36151
V5DPJ5	Uncharacterized protein OS=Trypanosoma cruzi Dm28c GN=TCDM_01863 PE=4 SV=1 - [V5DPJ5_TRYCR]	1.85371	11.84	1	6	6	7	2.29758e+06	515	58.2019	5.94775	6.36127
K2PE13	Uncharacterized protein OS=Trypanosoma cruzi marinkellei GN=MOQ_000613 PE=4 SV=1 - [K2PE13_TRYCR]	2.16558	5.26	4	3	3	6	2.28709e+06	722	81.3774	6.85889	6.35928
V5B755	Uncharacterized protein OS=Trypanosoma cruzi Dm28c GN=TCDM_10532 PE=4 SV=1 - [V5B755_TRYCR]	3.95252	5.52	1	6	6	10	2.28449e+06	1450	159.207	6.23975	6.35879
Q4D579	Proteasome subunit beta OS=Trypanosoma cruzi (strain CL Brener) GN=Tc00.1047053510689.30 PE=3 SV=1 - [Q4D579_TRYCC]	3.6958	16.97	1	3	3	4	2.27337e+06	218	24.1958	5.88428	6.35667
V5BRQ9	Malate dehydrogenase OS=Trypanosoma cruzi Dm28c GN=TCDM_04024 PE=3 SV=1 - [V5BRQ9_TRYCR]	11.2926	9.36	2	3	3	6	2.27105e+06	374	40.249	5.75732	6.35623
V5BMU5	Adenylate kinase OS=Trypanosoma cruzi Dm28c GN=TCDM_13973 PE=3 SV=1 - [V5BMU5_TRYCR]	10.6829	33.33	1	5	5	9	2.26994e+06	198	22.3573	6.15088	6.35601
K2PFE2	NADH-cytochrome b5 reductase OS=Trypanosoma cruzi marinkellei GN=MOQ_000093 PE=3 SV=1 - [K2PFE2_TRYCR]	0	21.18	3	5	5	8	2.26874e+06	288	32.1441	9.01221	6.35578
Q4DE50	Eukaryotic translation initiation factor 3 subunit E OS=Trypanosoma cruzi (strain CL Brener) GN=Tc00.1047053508699.40 PE=3 SV=1 - [Q4DE50_TRYCC]	7.68097	13.51	2	5	5	10	2.26566e+06	407	46.2286	5.89697	6.35519
V5DB29	Uncharacterized protein OS=Trypanosoma cruzi Dm28c GN=TCDM_07237 PE=4 SV=1 - [V5DB29_TRYCR]	11.1041	10.13	1	3	3	6	2.26279e+06	543	57.8452	5.5415	6.35464
Q4DDL0	Kinesin, putative OS=Trypanosoma cruzi (strain CL Brener) GN=Tc00.1047053511293.50 PE=3 SV=1 - [Q4DDL0_TRYCC]	13.6742	5.81	2	6	6	13	2.25465e+06	1170	134.316	8.77783	6.35308
V5BQC9	DNA repair protein RAD50 OS=Trypanosoma cruzi Dm28c GN=TCDM_04587 PE=4 SV=1 - [V5BQC9_TRYCR]	18.9336	11.62	1	13	13	18	2.25081e+06	1342	153.247	5.87158	6.35234
V5BWH4	40S ribosomal protein S27 OS=Trypanosoma cruzi Dm28c GN=TCDM_14332 PE=3 SV=1 - [V5BWH4_TRYCR]	0	26.74	1	2	2	7	2.24414e+06	86	9.55762	9.33447	6.35105
Q4CTS3	Uncharacterized protein (Fragment) OS=Trypanosoma cruzi (strain CL Brener) GN=Tc00.1047053510647.69 PE=4 SV=1 - [Q4CTS3_TRYCC]	3.38635	17.51	4	3	3	5	2.23494e+06	217	23.3549	6.62451	6.34927
Q4E4W2	Ubiquinone biosynthesis O-methyltransferase, mitochondrial OS=Trypanosoma cruzi (strain CL Brener) GN=Tc00.1047053508461.30 PE=3 SV=1 - [Q4E4W2_TRYCC]	0	14.34	2	2	2	2	2.22749e+06	272	30.1154	7.72314	6.34782
Q4DE52	Uncharacterized protein OS=Trypanosoma cruzi (strain CL Brener) GN=Tc00.1047053508699.20 PE=4 SV=1 - [Q4DE52_TRYCC]	2.03934	5.61	2	3	4	6	2.22742e+06	767	84.0499	5.18604	6.3478
Q4E0K0	Hydroxyacylglutathione hydrolase, putative OS=Trypanosoma cruzi (strain CL Brener) GN=Tc00.1047053509429.290 PE=4 SV=1 - [Q4E0K0_TRYCC]	4.54599	12.04	1	2	2	4	2.22541e+06	299	33.2696	6.771	6.34741
Q5EFD2	Exon junction complex core component OS=Trypanosoma cruzi GN=Mago PE=4 SV=1 - [Q5EFD2_TRYCR]	3.85635	19.39	1	3	3	6	2.22094e+06	165	19.0145	5.79541	6.34654
Q4E5H0	V-type proton ATPase subunit C OS=Trypanosoma cruzi (strain CL Brener) GN=Tc00.1047053511277.240 PE=3 SV=1 - [Q4E5H0_TRYCC]	6.24623	16.27	3	4	4	6	2.21694e+06	381	43.6629	7.51807	6.34575
Q4CTG8	60S ribosomal protein l36, putative OS=Trypanosoma cruzi (strain CL Brener) GN=Tc00.1047053510767.20 PE=4 SV=1 - [Q4CTG8_TRYCC]	5.47552	35.09	4	4	4	11	2.21068e+06	114	12.9694	11.5024	6.34453
Q4DZP3	Uncharacterized protein OS=Trypanosoma cruzi (strain CL Brener) GN=Tc00.1047053504147.10 PE=4 SV=1 - [Q4DZP3_TRYCC]	14.8121	6.91	3	6	6	16	2.21027e+06	883	98.9004	8.49951	6.34445
Q4CMM4	Profilin OS=Trypanosoma cruzi (strain CL Brener) GN=Tc00.1047053458759.10 PE=3 SV=1 - [Q4CMM4_TRYCC]	3.67528	15.33	2	2	2	3	2.19634e+06	150	16.0979	5.18604	6.3417
V5B7P7	Uncharacterized protein OS=Trypanosoma cruzi Dm28c GN=TCDM_02043 PE=4 SV=1 - [V5B7P7_TRYCR]	8.49523	11.08	1	8	8	10	2.19557e+06	993	109.966	6.91748	6.34155
V5BN13	Uncharacterized protein OS=Trypanosoma cruzi Dm28c GN=TCDM_05529 PE=4 SV=1 - [V5BN13_TRYCR]	13.2249	10.28	1	7	7	11	2.19041e+06	934	103.627	5.37646	6.34053
V5AVH4	Uncharacterized protein OS=Trypanosoma cruzi Dm28c GN=TCDM_07018 PE=4 SV=1 - [V5AVH4_TRYCR]	3.57995	8.01	1	2	4	6	2.18792e+06	387	43.4491	7.56201	6.34003
V5BIE9	Uncharacterized protein OS=Trypanosoma cruzi Dm28c GN=TCDM_07702 PE=4 SV=1 - [V5BIE9_TRYCR]	5.57244	8.92	1	2	3	4	2.18542e+06	583	63.393	4.97021	6.33953
Q4DZM2	Uncharacterized protein OS=Trypanosoma cruzi (strain CL Brener) GN=Tc00.1047053504147.240 PE=4 SV=1 - [Q4DZM2_TRYCC]	7.68299	6.51	2	6	6	9	2.17289e+06	1183	134.939	8.23584	6.33704
V5BJB5	Uncharacterized protein OS=Trypanosoma cruzi Dm28c GN=TCDM_05235 PE=4 SV=1 - [V5BJB5_TRYCR]	26.5966	24.2	2	9	9	20	2.16908e+06	628	67.7631	9.89111	6.33628
V5D631	Uncharacterized protein OS=Trypanosoma cruzi Dm28c GN=TCDM_09323 PE=4 SV=1 - [V5D631_TRYCR]	9.65943	1.32	1	5	5	10	2.15932e+06	4838	521.199	5.23682	6.33432
K2NE80	Coatomer subunit epsilon OS=Trypanosoma cruzi marinkellei GN=MOQ_002879 PE=3 SV=1 - [K2NE80_TRYCR]	10.2632	17.59	4	4	4	8	2.1572e+06	324	34.7597	5.92236	6.33389
V5DCF9	Uncharacterized protein OS=Trypanosoma cruzi Dm28c GN=TCDM_06643 PE=4 SV=1 - [V5DCF9_TRYCR]	3.88755	4.48	1	2	2	2	2.1569e+06	581	61.9002	9.40771	6.33383
Q4DUW5	Nucleoside hydrolase, putative OS=Trypanosoma cruzi (strain CL Brener) GN=Tc00.1047053506605.170 PE=4 SV=1 - [Q4DUW5_TRYCC]	3.26763	9.52	3	4	4	8	2.15592e+06	357	39.5385	4.79248	6.33363
V5BP59	Uncharacterized protein OS=Trypanosoma cruzi Dm28c GN=TCDM_03263 PE=4 SV=1 - [V5BP59_TRYCR]	14.9771	29.36	2	8	8	15	2.15133e+06	419	46.0965	6.31592	6.33271
V5B7C8	Dispersed protein family protein 1 (DGF-1) OS=Trypanosoma cruzi Dm28c GN=TCDM_10451 PE=4 SV=1 - [V5B7C8_TRYCR]	4.07045	2.13	1	2	4	7	2.14961e+06	2961	309.224	6.1001	6.33236
V5BWN0	Uncharacterized protein OS=Trypanosoma cruzi Dm28c GN=TCDM_02215 PE=4 SV=1 - [V5BWN0_TRYCR]	14.0182	10.9	1	6	6	15	2.14674e+06	679	78.3293	7.21045	6.33178
Q4DLY6	Uncharacterized protein OS=Trypanosoma cruzi (strain CL Brener) GN=Tc00.1047053506753.50 PE=4 SV=1 - [Q4DLY6_TRYCC]	3.75633	2.12	3	1	2	3	2.14304e+06	753	86.4444	5.42725	6.33103
V5DD63	Uncharacterized protein OS=Trypanosoma cruzi Dm28c GN=TCDM_06198 PE=4 SV=1 - [V5DD63_TRYCR]	6.45236	6.82	1	7	7	12	2.13934e+06	1423	155.308	8.66064	6.33028
Q4DHL4	Uncharacterized protein OS=Trypanosoma cruzi (strain CL Brener) GN=Tc00.1047053504137.70 PE=4 SV=1 - [Q4DHL4_TRYCC]	0	6.23	3	2	2	2	2.13832e+06	353	38.3637	7.00537	6.33007
Q4DXY6	Uncharacterized protein OS=Trypanosoma cruzi (strain CL Brener) GN=Tc00.1047053510431.80 PE=4 SV=1 - [Q4DXY6_TRYCC]	1.69236	2.12	3	3	3	4	2.12621e+06	1649	185.836	5.08447	6.32761
V5BTG7	Uncharacterized protein OS=Trypanosoma cruzi Dm28c GN=TCDM_03362 PE=4 SV=1 - [V5BTG7_TRYCR]	7.64922	8.6	1	6	6	12	2.12556e+06	907	100.143	4.98291	6.32747
V5B3W9	Uncharacterized protein OS=Trypanosoma cruzi Dm28c GN=TCDM_03413 PE=4 SV=1 - [V5B3W9_TRYCR]	1.64468	9.92	4	4	4	6	2.12114e+06	756	83.8149	5.56689	6.32657
Q4DXC5	DNA topoisomerase OS=Trypanosoma cruzi (strain CL Brener) GN=Tc00.1047053510901.100 PE=3 SV=1 - [Q4DXC5_TRYCC]	7.06723	9.74	2	6	6	9	2.11436e+06	852	95.0362	8.07471	6.32518
V5BI75	Uncharacterized protein OS=Trypanosoma cruzi Dm28c GN=TCDM_03896 PE=4 SV=1 - [V5BI75_TRYCR]	2.09163	14.03	3	4	4	7	2.10793e+06	442	49.9987	6.02393	6.32386
V5BD50	Uncharacterized protein OS=Trypanosoma cruzi Dm28c GN=TCDM_08028 PE=4 SV=1 - [V5BD50_TRYCR]	0	9.16	3	3	3	5	2.10559e+06	513	56.7946	6.20166	6.32337
Q4D722	Uncharacterized protein OS=Trypanosoma cruzi (strain CL Brener) GN=Tc00.1047053506275.90 PE=4 SV=1 - [Q4D722_TRYCC]	1.84948	4.41	2	2	2	5	2.10349e+06	658	71.7497	6.46826	6.32294
K2LUZ2	Uncharacterized protein OS=Trypanosoma cruzi marinkellei GN=MOQ_009734 PE=4 SV=1 - [K2LUZ2_TRYCR]	10.7507	16.12	1	1	6	7	2.09946e+06	546	57.8193	6.41748	6.32211
Q4DEC2	GTP-binding elongation factor Tu family, putative OS=Trypanosoma cruzi (strain CL Brener) GN=Tc00.1047053507715.40 PE=4 SV=1 - [Q4DEC2_TRYCC]	12.662	9.43	2	6	6	11	2.08425e+06	774	84.7682	8.88037	6.31895
V5ASV7	Protein transport protein Sec23A OS=Trypanosoma cruzi Dm28c GN=TCDM_08172 PE=4 SV=1 - [V5ASV7_TRYCR]	4.48351	7.79	4	5	5	10	2.08295e+06	796	89.365	5.78271	6.31868
V5B7B8	C-1-tetrahydrofolate synthase OS=Trypanosoma cruzi Dm28c GN=TCDM_02174 PE=3 SV=1 - [V5B7B8_TRYCR]	10.3501	13.62	1	8	8	13	2.07468e+06	624	67.3669	7.6792	6.31695
V5B398	Uncharacterized protein OS=Trypanosoma cruzi Dm28c GN=TCDM_13931 PE=4 SV=1 - [V5B398_TRYCR]	0	10.89	1	2	2	3	2.0683e+06	202	24.294	9.14404	6.31561
Q4DM81	Uncharacterized protein OS=Trypanosoma cruzi (strain CL Brener) GN=Tc00.1047053511301.120 PE=3 SV=1 - [Q4DM81_TRYCC]	3.42556	3.82	2	2	2	6	2.06581e+06	576	62.9777	8.33838	6.31509
V5B2B3	Uncharacterized protein OS=Trypanosoma cruzi Dm28c GN=TCDM_10686 PE=4 SV=1 - [V5B2B3_TRYCR]	3.50067	6.74	2	2	2	2	2.06497e+06	430	45.1989	6.02393	6.31491
V5BLS2	Uncharacterized protein OS=Trypanosoma cruzi Dm28c GN=TCDM_02453 PE=4 SV=1 - [V5BLS2_TRYCR]	8.35154	21.7	1	4	4	7	2.06095e+06	318	34.9399	6.60986	6.31407
Q4E0R4	Uncharacterized protein OS=Trypanosoma cruzi (strain CL Brener) GN=Tc00.1047053506297.40 PE=4 SV=1 - [Q4E0R4_TRYCC]	13.0569	5.14	1	6	6	12	2.06077e+06	1537	172.084	5.38916	6.31403
V5C089	Serine/threonine protein phosphatase 2A regulatory subunit OS=Trypanosoma cruzi Dm28c GN=TCDM_01002 PE=4 SV=1 - [V5C089_TRYCR]	9.95467	9.2	1	4	4	8	2.05893e+06	576	63.3176	6.65381	6.31364
Q4DXK1	Uncharacterized protein OS=Trypanosoma cruzi (strain CL Brener) GN=Tc00.1047053506195.250 PE=4 SV=1 - [Q4DXK1_TRYCC]	4.0639	3.47	2	2	2	4	2.05733e+06	692	75.6192	7.94287	6.3133
V5BKU4	Serine/threonine-protein phosphatase OS=Trypanosoma cruzi Dm28c GN=TCDM_04570 PE=3 SV=1 - [V5BKU4_TRYCR]	5.70759	18.48	1	4	4	8	2.05317e+06	303	34.3945	5.74463	6.31242
V5B262	Uncharacterized protein OS=Trypanosoma cruzi Dm28c GN=TCDM_04034 PE=4 SV=1 - [V5B262_TRYCR]	14.3066	16.39	2	7	7	13	2.0499e+06	488	55.3096	5.21143	6.31173
V5AXZ0	Uncharacterized protein OS=Trypanosoma cruzi Dm28c GN=TCDM_05804 PE=4 SV=1 - [V5AXZ0_TRYCR]	5.40902	10.69	1	6	6	9	2.04955e+06	711	79.5517	7.13721	6.31166
Q4DSZ1	Uncharacterized protein OS=Trypanosoma cruzi (strain CL Brener) GN=Tc00.1047053504769.70 PE=4 SV=1 - [Q4DSZ1_TRYCC]	7.96254	7.71	1	4	4	8	2.04846e+06	532	58.8507	5.61768	6.31143
V5BP17	Uncharacterized protein OS=Trypanosoma cruzi Dm28c GN=TCDM_01809 PE=4 SV=1 - [V5BP17_TRYCR]	1.94141	3.8	1	2	2	4	2.04003e+06	685	76.8077	7.88428	6.30964
V5BXS1	Uncharacterized protein OS=Trypanosoma cruzi Dm28c GN=TCDM_01859 PE=4 SV=1 - [V5BXS1_TRYCR]	2.11545	6.45	4	4	4	6	2.03977e+06	620	69.0327	8.39697	6.30958
Q4DCM3	Dynein heavy chain, cytosolic, putative (Fragment) OS=Trypanosoma cruzi (strain CL Brener) GN=Tc00.1047053511819.59 PE=4 SV=1 - [Q4DCM3_TRYCC]	0	0.52	3	1	2	4	2.0318e+06	3637	411.968	6.34131	6.30788
K2NW49	Uncharacterized protein OS=Trypanosoma cruzi marinkellei GN=MOQ_003031 PE=4 SV=1 - [K2NW49_TRYCR]	12.1088	10.5	3	5	5	10	2.0278e+06	581	66.8669	9.08545	6.30703
Q4D3V3	Uncharacterized protein OS=Trypanosoma cruzi (strain CL Brener) GN=Tc00.1047053507221.70 PE=4 SV=1 - [Q4D3V3_TRYCC]	12.5963	8.33	3	5	5	8	2.02375e+06	864	93.419	5.13525	6.30616
K2MSW9	Axoneme central apparatus protein, putative OS=Trypanosoma cruzi marinkellei GN=MOQ_006071 PE=4 SV=1 - [K2MSW9_TRYCR]	7.97876	7.02	2	3	3	6	2.02324e+06	513	56.2367	6.63916	6.30605
Q4CRK6	Aspartate aminotransferase OS=Trypanosoma cruzi (strain CL Brener) GN=Tc00.1047053503679.10 PE=4 SV=1 - [Q4CRK6_TRYCC]	6.82918	11.39	1	5	5	10	2.0177e+06	404	44.8501	7.45947	6.30486
Q4CP43	Uncharacterized protein (Fragment) OS=Trypanosoma cruzi (strain CL Brener) GN=Tc00.1047053509761.10 PE=4 SV=1 - [Q4CP43_TRYCC]	7.50923	6.64	1	5	5	9	2.00909e+06	903	100.725	5.32568	6.303
Q4CXC3	Cytochrome c oxidase VII, putative OS=Trypanosoma cruzi (strain CL Brener) GN=Tc00.1047053503769.40 PE=4 SV=1 - [Q4CXC3_TRYCC]	0	7.27	2	2	2	2	2.00664e+06	165	19.0347	9.33447	6.30247
K2MNF2	Kinesin, putative OS=Trypanosoma cruzi marinkellei GN=MOQ_007614 PE=3 SV=1 - [K2MNF2_TRYCR]	0	2.46	4	3	3	5	2.00383e+06	1302	145.671	6.20166	6.30186
Q4E322	ATP-dependent RNA helicase, putative OS=Trypanosoma cruzi (strain CL Brener) GN=Tc00.1047053506435.120 PE=4 SV=1 - [Q4E322_TRYCC]	1.65163	3.57	3	4	4	7	1.99949e+06	1399	156.365	7.97217	6.30092
Q4CZK3	Mannosyltransferase OS=Trypanosoma cruzi (strain CL Brener) GN=Tc00.1047053510299.50 PE=3 SV=1 - [Q4CZK3_TRYCC]	1.90842	9.08	3	5	5	7	1.99321e+06	584	67.3115	9.33447	6.29955
O96876	Protein TCP17 OS=Trypanosoma cruzi GN=TCP17 PE=1 SV=1 - [TCP17_TRYCR]	2.30926	17.5	3	2	2	2	1.98831e+06	160	16.4494	7.21045	6.29849
Q4D968	Uncharacterized protein OS=Trypanosoma cruzi (strain CL Brener) GN=Tc00.1047053506691.80 PE=4 SV=1 - [Q4D968_TRYCC]	3.47166	9.78	4	3	3	5	1.98781e+06	511	57.2224	6.37939	6.29838
Q4D9M6	Uncharacterized protein OS=Trypanosoma cruzi (strain CL Brener) GN=Tc00.1047053503723.80 PE=4 SV=1 - [Q4D9M6_TRYCC]	3.37461	4.95	2	3	3	3	1.97953e+06	767	83.7823	5.14795	6.29656
V5BEY7	Nucleolar RNA helicase II OS=Trypanosoma cruzi Dm28c GN=TCDM_07268 PE=4 SV=1 - [V5BEY7_TRYCR]	10.7276	6.98	3	3	4	8	1.9782e+06	616	67.2892	7.76709	6.29627
K2MAZ3	3-keto-dihydrosphingosine reductase OS=Trypanosoma cruzi marinkellei GN=MOQ_003824 PE=3 SV=1 - [K2MAZ3_TRYCR]	4.15267	13.27	4	3	3	6	1.96997e+06	339	36.69	8.06006	6.29446
Q8WQR2	Protein kinase-A catalytic subunit OS=Trypanosoma cruzi GN=PKAC PE=3 SV=2 - [Q8WQR2_TRYCR]	1.90697	18.24	2	2	5	8	1.96962e+06	329	37.7952	8.5874	6.29438
Q4DD18	Protein kinase, putative (Fragment) OS=Trypanosoma cruzi (strain CL Brener) GN=Tc00.1047053511289.14 PE=3 SV=1 - [Q4DD18_TRYCC]	3.94143	32.12	4	7	7	13	1.96614e+06	274	30.0692	6.91748	6.29361
A6N830	Kinetoplast-associated protein Tcp22 OS=Trypanosoma cruzi PE=4 SV=1 - [A6N830_TRYCR]	9.13075	12.97	4	3	3	10	1.96425e+06	185	21.234	11.1948	6.2932
Q4CWT2	Uncharacterized protein OS=Trypanosoma cruzi (strain CL Brener) GN=Tc00.1047053504449.30 PE=4 SV=1 - [Q4CWT2_TRYCC]	2.14077	5.57	3	5	5	9	1.96115e+06	970	110.024	7.18115	6.29251
K2M5W0	Uncharacterized protein OS=Trypanosoma cruzi marinkellei GN=MOQ_005889 PE=4 SV=1 - [K2M5W0_TRYCR]	5.9912	16.5	3	4	4	6	1.9592e+06	200	23.2296	9.36377	6.29208
Q869B2	Putative pteridine reductase 2 (Fragment) OS=Trypanosoma cruzi GN=ptr2 PE=4 SV=1 - [Q869B2_TRYCR]	9.62555	13.41	2	2	4	10	1.95481e+06	276	29.212	7.10791	6.2911
K2NHB5	Uncharacterized protein OS=Trypanosoma cruzi marinkellei GN=MOQ_001007 PE=4 SV=1 - [K2NHB5_TRYCR]	1.69235	2.36	2	2	2	4	1.95451e+06	1059	116.585	6.43018	6.29104
K2M4S3	Kinesin, putative OS=Trypanosoma cruzi marinkellei GN=MOQ_006264 PE=4 SV=1 - [K2M4S3_TRYCR]	5.45572	25.74	3	4	4	8	1.94256e+06	272	30.1878	9.36377	6.28837
V5AUI9	Long-chain-fatty-acid-CoA ligase OS=Trypanosoma cruzi Dm28c GN=TCDM_07463 PE=4 SV=1 - [V5AUI9_TRYCR]	5.77415	12	2	7	7	11	1.94134e+06	725	81.4888	8.29443	6.2881
V5BA86	Uncharacterized protein OS=Trypanosoma cruzi Dm28c GN=TCDM_00954 PE=4 SV=1 - [V5BA86_TRYCR]	7.65709	9.24	1	4	4	5	1.94084e+06	660	73.1654	6.39209	6.28799
V5B685	Uncharacterized protein OS=Trypanosoma cruzi Dm28c GN=TCDM_09142 PE=4 SV=1 - [V5B685_TRYCR]	3.38345	7.67	2	3	3	4	1.93579e+06	391	43.0562	9.81787	6.28686
Q4CXE8	Uncharacterized protein OS=Trypanosoma cruzi (strain CL Brener) GN=Tc00.1047053511039.39 PE=4 SV=1 - [Q4CXE8_TRYCC]	2.07499	5.68	3	2	2	3	1.9237e+06	581	65.6112	8.29443	6.28414
V5DLN7	Uncharacterized protein OS=Trypanosoma cruzi Dm28c GN=TCDM_02918 PE=4 SV=1 - [V5DLN7_TRYCR]	8.03282	8.32	1	8	8	11	1.92351e+06	1406	154.453	5.50342	6.28409
V5BW37	Gamma-adaptin 1 OS=Trypanosoma cruzi Dm28c GN=TCDM_02471 PE=4 SV=1 - [V5BW37_TRYCR]	5.54462	6.38	1	4	4	6	1.92117e+06	800	89.0353	5.36377	6.28357
Q4CPE2	Biotin/lipoate protein ligase, putative OS=Trypanosoma cruzi (strain CL Brener) GN=Tc00.1047053509749.10 PE=4 SV=1 - [Q4CPE2_TRYCC]	6.29019	15.92	2	3	3	7	1.92047e+06	245	26.6449	6.80029	6.28341
V5D9G5	Uncharacterized protein OS=Trypanosoma cruzi Dm28c GN=TCDM_07956 PE=4 SV=1 - [V5D9G5_TRYCR]	3.5132	4.98	3	5	5	8	1.90865e+06	1365	149.626	6.25244	6.28073
V5BW22	Uncharacterized protein OS=Trypanosoma cruzi Dm28c GN=TCDM_02452 PE=4 SV=1 - [V5BW22_TRYCR]	1.89896	4.82	1	3	3	3	1.90482e+06	809	88.0786	7.29834	6.27985
V5BX32	Serine/threonine protein phosphatase OS=Trypanosoma cruzi Dm28c GN=TCDM_02097 PE=4 SV=1 - [V5BX32_TRYCR]	4.54412	11.17	1	2	2	4	1.90475e+06	367	40.5756	9.21729	6.27984
Q4DJF1	Uncharacterized protein OS=Trypanosoma cruzi (strain CL Brener) GN=Tc00.1047053507991.80 PE=4 SV=1 - [Q4DJF1_TRYCC]	4.05082	6.75	4	4	4	5	1.88771e+06	755	83.2781	5.96045	6.27594
Q4D9Q9	Cytochrome c oxidase assembly factor, putative OS=Trypanosoma cruzi (strain CL Brener) GN=Tc00.1047053508995.60 PE=4 SV=1 - [Q4D9Q9_TRYCC]	4.92151	7.19	4	2	2	3	1.88242e+06	292	33.0285	5.94775	6.27472
Q4CU72	Uncharacterized protein OS=Trypanosoma cruzi (strain CL Brener) GN=Tc00.1047053508949.10 PE=4 SV=1 - [Q4CU72_TRYCC]	1.84247	6.72	3	2	2	3	1.87995e+06	253	29.3251	9.37842	6.27415
Q4DTE9	Arginine N-methyltransferase, putative OS=Trypanosoma cruzi (strain CL Brener) GN=Tc00.1047053510311.140 PE=4 SV=1 - [Q4DTE9_TRYCC]	3.3062	16.1	3	5	5	7	1.86916e+06	385	42.0344	8.14795	6.27165
V5BPU0	Uncharacterized protein OS=Trypanosoma cruzi Dm28c GN=TCDM_01265 PE=4 SV=1 - [V5BPU0_TRYCR]	10.7374	3.64	1	5	7	10	1.86199e+06	2800	312.488	7.59131	6.26998
V5BP67	Uncharacterized protein OS=Trypanosoma cruzi Dm28c GN=TCDM_01557 PE=4 SV=1 - [V5BP67_TRYCR]	12.1271	6.23	2	4	4	8	1.85742e+06	690	78.7007	8.5874	6.26891
Q4CZ35	Cullin, putative OS=Trypanosoma cruzi (strain CL Brener) GN=Tc00.1047053511075.40 PE=3 SV=1 - [Q4CZ35_TRYCC]	3.86325	2.56	2	2	2	3	1.85473e+06	741	85.2385	7.69385	6.26828
V5BF59	Uncharacterized protein OS=Trypanosoma cruzi Dm28c GN=TCDM_09214 PE=4 SV=1 - [V5BF59_TRYCR]	15.9488	6.63	1	8	8	13	1.85186e+06	1673	186.62	7.1958	6.26761
V5B8T9	Uncharacterized protein OS=Trypanosoma cruzi Dm28c GN=TCDM_01668 PE=4 SV=1 - [V5B8T9_TRYCR]	1.82907	5.75	2	3	3	5	1.84478e+06	574	65.091	7.6499	6.26595
Q4D6Q6	Uncharacterized protein OS=Trypanosoma cruzi (strain CL Brener) GN=Tc00.1047053511733.90 PE=4 SV=1 - [Q4D6Q6_TRYCC]	6.62713	28.45	2	3	3	7	1.84287e+06	116	13.0476	6.771	6.26549
Q4DIR3	Protein kinase, putative OS=Trypanosoma cruzi (strain CL Brener) GN=Tc00.1047053511661.100 PE=4 SV=1 - [Q4DIR3_TRYCC]	4.08309	2.78	2	4	4	4	1.84183e+06	1617	178.905	6.12549	6.26525
Q4D085	Uncharacterized protein OS=Trypanosoma cruzi (strain CL Brener) GN=Tc00.1047053503841.20 PE=4 SV=1 - [Q4D085_TRYCC]	7.44901	5	3	2	2	5	1.83893e+06	500	54.791	5.08447	6.26456
V5DCF0	Tubulin gamma chain OS=Trypanosoma cruzi Dm28c GN=TCDM_06629 PE=3 SV=1 - [V5DCF0_TRYCR]	1.62335	10.96	2	5	5	7	1.83684e+06	447	50.2249	6.48096	6.26407
V5BAK3	Uncharacterized protein OS=Trypanosoma cruzi Dm28c GN=TCDM_09213 PE=4 SV=1 - [V5BAK3_TRYCR]	0	3.46	1	3	3	4	1.8364e+06	1070	119.341	7.23975	6.26397
V5D8H0	Uncharacterized protein OS=Trypanosoma cruzi Dm28c GN=TCDM_14224 PE=4 SV=1 - [V5D8H0_TRYCR]	6.58814	32.95	2	3	3	7	1.83566e+06	88	10.2852	8.68994	6.26379
V5B305	Uncharacterized protein OS=Trypanosoma cruzi Dm28c GN=TCDM_03805 PE=4 SV=1 - [V5B305_TRYCR]	0	2.27	1	2	2	2	1.83565e+06	970	110	9.24658	6.26379
Q4DG63	Protein transport protein Sec23, putative OS=Trypanosoma cruzi (strain CL Brener) GN=Tc00.1047053511575.100 PE=4 SV=1 - [Q4DG63_TRYCC]	14.1843	10.02	3	7	7	14	1.83393e+06	998	110.961	6.46826	6.26338
K2MPW1	3-ketoacyl-CoA thiolase, putative OS=Trypanosoma cruzi marinkellei GN=MOQ_002233 PE=4 SV=1 - [K2MPW1_TRYCR]	3.9743	9.58	2	3	3	6	1.83121e+06	449	48.6009	8.11865	6.26274
Q4DES9	Uncharacterized protein OS=Trypanosoma cruzi (strain CL Brener) GN=Tc00.1047053506175.100 PE=4 SV=1 - [Q4DES9_TRYCC]	0	1.71	3	2	2	4	1.82864e+06	584	64.2746	8.45557	6.26213
Q4DFF8	Glycosyl hydrolase, putative OS=Trypanosoma cruzi (strain CL Brener) GN=Tc00.1047053506155.120 PE=4 SV=1 - [Q4DFF8_TRYCC]	3.35809	4.36	3	4	4	7	1.82838e+06	1169	131.609	6.90283	6.26207
K2MHI4	Dynein heavy chain, putative OS=Trypanosoma cruzi marinkellei GN=MOQ_009736 PE=4 SV=1 - [K2MHI4_TRYCR]	0	1.01	2	3	4	4	1.82661e+06	4242	484.948	5.8208	6.26165
Q4DX01	Uncharacterized protein OS=Trypanosoma cruzi (strain CL Brener) GN=Tc00.1047053510533.130 PE=4 SV=1 - [Q4DX01_TRYCC]	5.91057	9.02	2	3	3	8	1.82438e+06	366	39.7984	4.85596	6.26111
V5B5N3	Mitochondrial carrier protein OS=Trypanosoma cruzi Dm28c GN=TCDM_09355 PE=3 SV=1 - [V5B5N3_TRYCR]	1.70513	6.69	1	2	2	3	1.8223e+06	329	36.2159	9.83252	6.26062
V5B4S5	Tryptophanyl-tRNA synthetase OS=Trypanosoma cruzi Dm28c GN=TCDM_02953 PE=3 SV=1 - [V5B4S5_TRYCR]	7.13067	18.51	1	6	6	9	1.81894e+06	389	44.2874	7.06396	6.25982
Q4DVV0	Uncharacterized protein OS=Trypanosoma cruzi (strain CL Brener) GN=Tc00.1047053511751.144 PE=4 SV=1 - [Q4DVV0_TRYCC]	3.46139	2.69	3	2	2	2	1.81717e+06	817	91.1288	7.78174	6.2594
V5B929	RNA-binding protein OS=Trypanosoma cruzi Dm28c GN=TCDM_01491 PE=4 SV=1 - [V5B929_TRYCR]	1.94597	3.49	2	3	3	4	1.81712e+06	746	82.0322	6.65381	6.25938
Q4DDS8	DNA-(apurinic or apyrimidinic site) lyase (Fragment) OS=Trypanosoma cruzi (strain CL Brener) GN=Tc00.1047053509901.170 PE=3 SV=1 - [Q4DDS8_TRYCC]	7.01937	13.97	4	5	5	7	1.81005e+06	401	44.6847	9.5249	6.25769
K2N0N5	Uncharacterized protein (Fragment) OS=Trypanosoma cruzi marinkellei GN=MOQ_008157 PE=4 SV=1 - [K2N0N5_TRYCR]	0	16.67	4	3	3	4	1.80917e+06	234	24.9888	9.0708	6.25748
V5BYK6	Uncharacterized protein OS=Trypanosoma cruzi Dm28c GN=TCDM_01587 PE=4 SV=1 - [V5BYK6_TRYCR]	14.7846	10.37	1	5	5	11	1.80389e+06	839	93.6539	6.30322	6.25621
V5BF34	Uncharacterized protein OS=Trypanosoma cruzi Dm28c GN=TCDM_04969 PE=4 SV=1 - [V5BF34_TRYCR]	3.39116	3.54	2	1	4	6	1.80388e+06	989	112.035	6.46826	6.25621
Q4E1D4	GMP synthase, putative OS=Trypanosoma cruzi (strain CL Brener) GN=Tc00.1047053511807.110 PE=4 SV=1 - [Q4E1D4_TRYCC]	19.0814	18.57	1	9	9	17	1.80256e+06	657	72.2496	6.59521	6.25589
V5AYZ4	Uncharacterized protein OS=Trypanosoma cruzi Dm28c GN=TCDM_12000 PE=4 SV=1 - [V5AYZ4_TRYCR]	1.9562	12.46	1	2	2	3	1.79888e+06	337	37.6593	9.37842	6.255
Q4E340	Casein kinase II, alpha chain, putative OS=Trypanosoma cruzi (strain CL Brener) GN=Tc00.1047053508741.320 PE=3 SV=1 - [Q4E340_TRYCC]	8.76242	18.77	2	5	5	7	1.78881e+06	405	47.2689	7.35693	6.25256
Q4D1P9	Uncharacterized protein OS=Trypanosoma cruzi (strain CL Brener) GN=Tc00.1047053509819.20 PE=4 SV=1 - [Q4D1P9_TRYCC]	5.96592	4.55	1	3	3	5	1.77905e+06	835	92.6455	6.59521	6.25019
V5AT23	Uncharacterized protein OS=Trypanosoma cruzi Dm28c GN=TCDM_08061 PE=4 SV=1 - [V5AT23_TRYCR]	16.2276	4.44	1	5	9	16	1.77594e+06	2363	256.457	7.54736	6.24943
K2M842	Uncharacterized protein OS=Trypanosoma cruzi marinkellei GN=MOQ_004967 PE=4 SV=1 - [K2M842_TRYCR]	5.07733	3.91	3	2	2	6	1.77535e+06	691	75.9679	5.38916	6.24928
V5BGF1	Uncharacterized protein OS=Trypanosoma cruzi Dm28c GN=TCDM_04489 PE=4 SV=1 - [V5BGF1_TRYCR]	8.87192	8.27	1	6	6	9	1.76874e+06	810	91.7042	5.98584	6.24766
V5BYM3	Uncharacterized protein OS=Trypanosoma cruzi Dm28c GN=TCDM_01615 PE=4 SV=1 - [V5BYM3_TRYCR]	4.31858	6.38	1	1	2	5	1.76782e+06	329	36.8686	5.5542	6.24744
K2NRA3	Mitochondrial carrier protein, putative OS=Trypanosoma cruzi marinkellei GN=MOQ_004701 PE=3 SV=1 - [K2NRA3_TRYCR]	0	5.4	2	2	2	3	1.76635e+06	315	35.0562	9.75928	6.24708
Q4CQM4	ADP-ribosylation factor 1, putative OS=Trypanosoma cruzi (strain CL Brener) GN=Tc00.1047053508415.50 PE=3 SV=1 - [Q4CQM4_TRYCC]	5.26651	28.02	2	5	5	7	1.76548e+06	182	20.6638	8.70459	6.24686
V5BRU6	Uncharacterized protein OS=Trypanosoma cruzi Dm28c GN=TCDM_04074 PE=4 SV=1 - [V5BRU6_TRYCR]	5.51709	8.38	1	2	2	3	1.7625e+06	358	39.9498	5.35107	6.24613
V5D5F8	Trans-sialidase OS=Trypanosoma cruzi Dm28c GN=TCDM_09629 PE=4 SV=1 - [V5D5F8_TRYCR]	0	5.2	1	2	2	2	1.76029e+06	404	42.9121	4.38623	6.24558
K2NSH4	Uncharacterized protein OS=Trypanosoma cruzi marinkellei GN=MOQ_004233 PE=4 SV=1 - [K2NSH4_TRYCR]	3.96343	6.15	4	4	5	9	1.75846e+06	780	87.1395	5.88428	6.24513
V5BK30	Multidrug resistance protein E OS=Trypanosoma cruzi Dm28c GN=TCDM_04857 PE=4 SV=1 - [V5BK30_TRYCR]	8.22444	6.32	1	6	6	10	1.75344e+06	1615	180.448	7.13721	6.24389
V5BRI7	Uncharacterized protein OS=Trypanosoma cruzi Dm28c GN=TCDM_02504 PE=4 SV=1 - [V5BRI7_TRYCR]	4.97314	7.29	1	7	7	9	1.74995e+06	1001	114.602	5.12256	6.24303
V5DN77	5-oxoprolinase OS=Trypanosoma cruzi Dm28c GN=TCDM_02419 PE=4 SV=1 - [V5DN77_TRYCR]	4.20052	9.11	2	9	9	13	1.74441e+06	1328	145.493	6.62451	6.24165
Q4CZQ3	Uncharacterized protein OS=Trypanosoma cruzi (strain CL Brener) GN=Tc00.1047053510123.50 PE=3 SV=1 - [Q4CZQ3_TRYCC]	1.83605	25.47	2	3	3	4	1.73778e+06	106	12.4024	10.6821	6.23999
V5D9W7	Ras-related protein rab-5 OS=Trypanosoma cruzi Dm28c GN=TCDM_07749 PE=4 SV=1 - [V5D9W7_TRYCR]	4.57727	14.5	1	2	2	4	1.73561e+06	200	22.0502	8.76318	6.23945
V5BEF5	Phosphoribosylpyrophosphate synthetase OS=Trypanosoma cruzi Dm28c GN=TCDM_07491 PE=4 SV=1 - [V5BEF5_TRYCR]	21.294	27.43	1	6	6	17	1.72325e+06	401	43.4143	6.82959	6.23635
V5BFG1	Uncharacterized protein OS=Trypanosoma cruzi Dm28c GN=TCDM_06984 PE=4 SV=1 - [V5BFG1_TRYCR]	6.91837	12.19	1	5	5	9	1.72323e+06	525	57.9361	9.83252	6.23634
Q4DAY6	ABC transporter, putative OS=Trypanosoma cruzi (strain CL Brener) GN=Tc00.1047053506579.10 PE=4 SV=1 - [Q4DAY6_TRYCC]	7.71536	9	4	5	5	7	1.71766e+06	700	78.1447	6.7417	6.23494
K2PCH2	Uncharacterized protein OS=Trypanosoma cruzi marinkellei GN=MOQ_001024 PE=4 SV=1 - [K2PCH2_TRYCR]	0	2	1	2	4	5	1.71637e+06	2853	318.836	7.56201	6.23461
K2N084	Uncharacterized protein OS=Trypanosoma cruzi marinkellei GN=MOQ_003392 PE=4 SV=1 - [K2N084_TRYCR]	4.29189	8.22	4	2	2	4	1.70411e+06	292	33.3006	5.79541	6.2315
V5BSA9	Sarcoplasmic reticulum glycoprotein OS=Trypanosoma cruzi Dm28c GN=TCDM_00515 PE=3 SV=1 - [V5BSA9_TRYCR]	0	3.8	3	2	2	3	1.6938e+06	526	60.0925	6.82959	6.22886
V5BNF6	Uncharacterized protein OS=Trypanosoma cruzi Dm28c GN=TCDM_03579 PE=4 SV=1 - [V5BNF6_TRYCR]	4.5473	4.82	2	3	3	7	1.68935e+06	1099	120.72	6.41748	6.22772
V5BWG3	Uncharacterized protein OS=Trypanosoma cruzi Dm28c GN=TCDM_02414 PE=4 SV=1 - [V5BWG3_TRYCR]	1.81355	8.19	2	3	3	5	1.68879e+06	574	65.3683	8.25049	6.22758
Q4D6N5	Uncharacterized protein OS=Trypanosoma cruzi (strain CL Brener) GN=Tc00.1047053508357.23 PE=4 SV=1 - [Q4D6N5_TRYCC]	4.275	5.34	3	2	2	4	1.68495e+06	393	43.0131	4.97021	6.22659
Q4DSU6	N-acetyltransferase complex ARD1 subunit, putative OS=Trypanosoma cruzi (strain CL Brener) GN=Tc00.1047053506227.230 PE=4 SV=1 - [Q4DSU6_TRYCC]	2.41093	8.91	2	2	2	3	1.67467e+06	258	29.4107	9.20264	6.22393
Q4DG00	Folate/pteridine transporter, putative OS=Trypanosoma cruzi (strain CL Brener) GN=Tc00.1047053508027.40 PE=4 SV=1 - [Q4DG00_TRYCC]	1.69499	5.31	2	1	3	4	1.67241e+06	621	68.388	6.80029	6.22334
Q4CX80	Uncharacterized protein OS=Trypanosoma cruzi (strain CL Brener) GN=Tc00.1047053507073.40 PE=4 SV=1 - [Q4CX80_TRYCC]	3.91313	15.03	3	6	6	9	1.67233e+06	539	62.6858	8.1333	6.22332
V5BKW5	Dolichyl-P-Man:GDP-Man5GlcNAc2-PP-dolichyl alpha-1,3-mannosyltransferase OS=Trypanosoma cruzi Dm28c GN=TCDM_06548 PE=4 SV=1 - [V5BKW5_TRYCR]	0	6.22	1	2	2	3	1.66794e+06	386	44.2425	9.49561	6.22218
V5BI42	AAA ATPase OS=Trypanosoma cruzi Dm28c GN=TCDM_05753 PE=4 SV=1 - [V5BI42_TRYCR]	5.50599	3.95	1	4	4	6	1.66585e+06	1214	135.228	6.31592	6.22164
Q4DC00	Uncharacterized protein OS=Trypanosoma cruzi (strain CL Brener) GN=Tc00.1047053507009.130 PE=4 SV=1 - [Q4DC00_TRYCC]	0	2.09	3	2	2	2	1.66431e+06	1003	113.769	7.88428	6.22123
V5BCG2	Poly(A)-specific ribonuclease PARN OS=Trypanosoma cruzi Dm28c GN=TCDM_08362 PE=4 SV=1 - [V5BCG2_TRYCR]	1.73425	13.93	3	5	5	6	1.64092e+06	445	50.3971	6.39209	6.21509
V5BN63	Enoyl-CoA hydratase/Enoyl-CoA isomerase/3-hydroxyacyl-CoA dehydrogenase OS=Trypanosoma cruzi Dm28c GN=TCDM_05446 PE=4 SV=1 - [V5BN63_TRYCR]	11.2847	8.28	1	5	5	10	1.64016e+06	845	93.5315	8.646	6.21489
Q4D588	Uncharacterized protein OS=Trypanosoma cruzi (strain CL Brener) GN=Tc00.1047053507927.40 PE=4 SV=1 - [Q4D588_TRYCC]	16.1661	6.13	3	4	4	9	1.63543e+06	1093	120.926	6.46826	6.21363
V5BSA4	Uncharacterized protein OS=Trypanosoma cruzi Dm28c GN=TCDM_00510 PE=3 SV=1 - [V5BSA4_TRYCR]	4.48349	3.34	2	2	2	4	1.63396e+06	688	81.279	8.52881	6.21324
V5BTT3	Uncharacterized protein OS=Trypanosoma cruzi Dm28c GN=TCDM_01579 PE=4 SV=1 - [V5BTT3_TRYCR]	5.18786	3.75	1	2	2	3	1.63023e+06	720	80.5107	5.42725	6.21225
V5DB34	Uncharacterized protein OS=Trypanosoma cruzi Dm28c GN=TCDM_07245 PE=4 SV=1 - [V5DB34_TRYCR]	0	4.17	1	2	2	5	1.62724e+06	744	81.8791	7.00537	6.21145
Q4DP31	Uncharacterized protein OS=Trypanosoma cruzi (strain CL Brener) GN=Tc00.1047053506999.120 PE=4 SV=1 - [Q4DP31_TRYCC]	2.741	8.76	2	4	4	6	1.61748e+06	502	56.1832	8.11865	6.20884
Q4CZ11	RNA editing complex protein MP18, putative OS=Trypanosoma cruzi (strain CL Brener) GN=Tc00.1047053510295.30 PE=4 SV=1 - [Q4CZ11_TRYCC]	7.77091	21.74	1	2	2	7	1.61207e+06	161	17.935	7.44482	6.20739
V5BQR0	Exportin 1 OS=Trypanosoma cruzi Dm28c GN=TCDM_04429 PE=4 SV=1 - [V5BQR0_TRYCR]	2.04163	2.9	1	2	2	7	1.61087e+06	1034	117.311	5.17334	6.20706
Q4DTR8	Aspartyl-tRNA synthetase, putative OS=Trypanosoma cruzi (strain CL Brener) GN=Tc00.1047053509695.10 PE=3 SV=1 - [Q4DTR8_TRYCC]	4.70316	6.55	3	3	3	6	1.60208e+06	534	59.5827	7.56201	6.20468
Q4DBV1	Uncharacterized protein OS=Trypanosoma cruzi (strain CL Brener) GN=Tc00.1047053510357.130 PE=4 SV=1 - [Q4DBV1_TRYCC]	4.72808	5.27	1	4	4	6	1.59622e+06	949	108.117	8.36768	6.20309
Q4DTE6	Uncharacterized protein OS=Trypanosoma cruzi (strain CL Brener) GN=Tc00.1047053510311.170 PE=4 SV=1 - [Q4DTE6_TRYCC]	0	6.18	3	3	3	4	1.5818e+06	550	61.8455	6.75635	6.19915
V5ASP0	ATP-dependent DEAD/H RNA helicase OS=Trypanosoma cruzi Dm28c GN=TCDM_08255 PE=4 SV=1 - [V5ASP0_TRYCR]	0	3.5	1	2	2	2	1.58116e+06	772	87.0534	10.0962	6.19898
V5BPT0	Actin-related protein 3 OS=Trypanosoma cruzi Dm28c GN=TCDM_03139 PE=3 SV=1 - [V5BPT0_TRYCR]	3.83459	6.25	1	2	2	4	1.57893e+06	416	47.4687	5.73193	6.19836
Q4DUR6	Uncharacterized protein OS=Trypanosoma cruzi (strain CL Brener) GN=Tc00.1047053507951.270 PE=4 SV=1 - [Q4DUR6_TRYCC]	6.87295	12.94	3	5	5	10	1.57638e+06	479	53.929	9.24658	6.19766
V5B4U5	Uncharacterized protein OS=Trypanosoma cruzi Dm28c GN=TCDM_02984 PE=4 SV=1 - [V5B4U5_TRYCR]	4.73331	6.76	1	2	2	3	1.57107e+06	414	45.0864	5.23682	6.1962
V5APV8	Uncharacterized protein OS=Trypanosoma cruzi Dm28c GN=TCDM_09505 PE=4 SV=1 - [V5APV8_TRYCR]	6.66263	10.62	1	2	3	5	1.5702e+06	226	25.2027	7.00537	6.19596
Q4D867	Uncharacterized protein OS=Trypanosoma cruzi (strain CL Brener) GN=Tc00.1047053503703.40 PE=4 SV=1 - [Q4D867_TRYCC]	1.81194	27.22	2	4	4	8	1.56819e+06	169	20.1594	9.78857	6.1954
V5BN84	Uncharacterized protein OS=Trypanosoma cruzi Dm28c GN=TCDM_02030 PE=4 SV=1 - [V5BN84_TRYCR]	3.66044	5.63	3	2	2	3	1.56693e+06	444	50.8561	6.16357	6.19505
Q4CVJ7	Uncharacterized protein OS=Trypanosoma cruzi (strain CL Brener) GN=Tc00.1047053509801.10 PE=4 SV=1 - [Q4CVJ7_TRYCC]	3.45315	4.5	4	3	3	4	1.56524e+06	600	66.7439	5.03369	6.19458
Q4D3W2	Dihydroorotate dehydrogenase (fumarate) OS=Trypanosoma cruzi (strain CL Brener) GN=pyr4 PE=1 SV=1 - [PYRD_TRYCC]	1.83487	21.34	3	5	5	8	1.55316e+06	314	34.1442	5.70654	6.19122
K2MKM4	Uncharacterized protein OS=Trypanosoma cruzi marinkellei GN=MOQ_010044 PE=4 SV=1 - [K2MKM4_TRYCR]	0	3.06	1	2	3	4	1.55266e+06	947	101.795	5.0083	6.19108
Q4DET0	Uncharacterized protein OS=Trypanosoma cruzi (strain CL Brener) GN=Tc00.1047053506175.90 PE=4 SV=1 - [Q4DET0_TRYCC]	4.97189	5.28	1	3	3	5	1.54364e+06	682	74.4362	8.55811	6.18855
Q7Z1X0	Serine/threonine-protein phosphatase OS=Trypanosoma cruzi PE=2 SV=1 - [Q7Z1X0_TRYCR]	6.18553	14.52	1	3	3	5	1.54131e+06	303	34.5719	4.98291	6.18789
V5DPM8	Uncharacterized protein OS=Trypanosoma cruzi Dm28c GN=TCDM_01909 PE=4 SV=1 - [V5DPM8_TRYCR]	10.1212	6.69	1	5	5	7	1.53672e+06	986	111.184	9.5835	6.1866
Q4CZQ7	Mitogen activated protein kinase, putative OS=Trypanosoma cruzi (strain CL Brener) GN=Tc00.1047053510123.20 PE=4 SV=1 - [Q4CZQ7_TRYCC]	4.01115	10.31	3	3	3	4	1.53647e+06	417	48.3118	5.37646	6.18652
Q4DX67	Uncharacterized protein OS=Trypanosoma cruzi (strain CL Brener) GN=Tc00.1047053506945.330 PE=4 SV=1 - [Q4DX67_TRYCC]	3.5613	4.55	3	3	3	5	1.53552e+06	572	65.0127	7.47412	6.18626
V5BNW7	Uncharacterized protein OS=Trypanosoma cruzi Dm28c GN=TCDM_03354 PE=4 SV=1 - [V5BNW7_TRYCR]	11.08	6.55	1	8	8	11	1.53508e+06	1558	174.573	7.13721	6.18613
Q4E0L0	Uncharacterized protein OS=Trypanosoma cruzi (strain CL Brener) GN=Tc00.1047053509429.190 PE=4 SV=1 - [Q4E0L0_TRYCC]	1.66637	2.99	3	3	3	4	1.53115e+06	1170	129.639	5.63037	6.18502
V5ATY0	Uncharacterized protein OS=Trypanosoma cruzi Dm28c GN=TCDM_07712 PE=4 SV=1 - [V5ATY0_TRYCR]	7.15661	11.38	1	11	11	15	1.52951e+06	1344	152.601	6.48096	6.18455
V5BWT8	Uncharacterized protein OS=Trypanosoma cruzi Dm28c GN=TCDM_00428 PE=4 SV=1 - [V5BWT8_TRYCR]	4.59874	5	1	2	2	3	1.52614e+06	440	51.0532	9.45166	6.18359
V5BDF9	Paraflagellar rod component OS=Trypanosoma cruzi Dm28c GN=TCDM_05730 PE=4 SV=1 - [V5BDF9_TRYCR]	1.65701	8.68	6	4	4	6	1.52592e+06	599	69.2357	5.56689	6.18353
V5B059	Uncharacterized protein OS=Trypanosoma cruzi Dm28c GN=TCDM_11532 PE=4 SV=1 - [V5B059_TRYCR]	3.57612	2.33	4	2	2	3	1.52417e+06	1031	113.345	7.40088	6.18303
Q4E617	Uncharacterized protein OS=Trypanosoma cruzi (strain CL Brener) GN=Tc00.1047053508153.760 PE=4 SV=1 - [Q4E617_TRYCC]	0	28.85	2	5	5	6	1.52229e+06	104	12.6444	8.92432	6.1825
V5DGF4	Uncharacterized protein OS=Trypanosoma cruzi Dm28c GN=TCDM_04873 PE=4 SV=1 - [V5DGF4_TRYCR]	5.54083	10.11	1	6	6	7	1.5213e+06	880	99.0899	6.84424	6.18221
Q4CPM5	Uncharacterized protein OS=Trypanosoma cruzi (strain CL Brener) GN=Tc00.1047053509337.15 PE=4 SV=1 - [Q4CPM5_TRYCC]	9.28138	12.75	3	3	3	6	1.52068e+06	251	28.585	8.39697	6.18204
Q4DUF6	Uncharacterized protein OS=Trypanosoma cruzi (strain CL Brener) GN=Tc00.1047053508837.130 PE=4 SV=1 - [Q4DUF6_TRYCC]	6.01441	5.7	3	3	3	7	1.5185e+06	614	69.3241	6.20166	6.18142
Q4E3L2	Uncharacterized protein OS=Trypanosoma cruzi (strain CL Brener) GN=Tc00.1047053510329.10 PE=4 SV=1 - [Q4E3L2_TRYCC]	3.99623	2.91	3	3	3	5	1.51696e+06	1306	142.232	6.27783	6.18097
Q4D1I7	Uncharacterized protein (Fragment) OS=Trypanosoma cruzi (strain CL Brener) GN=Tc00.1047053509721.10 PE=4 SV=1 - [Q4D1I7_TRYCC]	1.73537	13.33	4	2	2	4	1.51598e+06	225	25.4488	5.2749	6.18069
V5DDV1	Beta-adaptin OS=Trypanosoma cruzi Dm28c GN=TCDM_05969 PE=4 SV=1 - [V5DDV1_TRYCR]	5.08207	3.85	1	3	3	5	1.51563e+06	962	106.524	6.20166	6.18059
Q4CM73	Dynein light intermediate chain, putative (Fragment) OS=Trypanosoma cruzi (strain CL Brener) GN=Tc00.1047053503927.9 PE=4 SV=1 - [Q4CM73_TRYCC]	3.4583	9.44	2	2	2	4	1.51271e+06	286	31.5872	8.27979	6.17976
O96673	Proteasome subunit beta type (Fragment) OS=Trypanosoma cruzi GN=beta5 PE=3 SV=2 - [O96673_TRYCR]	3.7169	9.2	5	2	2	4	1.51076e+06	261	29.3746	8.29443	6.1792
K2M4M1	Uncharacterized protein OS=Trypanosoma cruzi marinkellei GN=MOQ_006305 PE=4 SV=1 - [K2M4M1_TRYCR]	4.8617	4.17	1	2	2	3	1.50919e+06	527	59.4915	7.44482	6.17874
V5DMU2	Dynein heavy chain OS=Trypanosoma cruzi Dm28c GN=TCDM_02480 PE=4 SV=1 - [V5DMU2_TRYCR]	11.4371	2.89	1	9	10	15	1.50541e+06	4602	525.996	6.06201	6.17766
Q4DYH2	Ubiquitin-conjugating enzyme variant Kua homologue, putative OS=Trypanosoma cruzi (strain CL Brener) GN=Tc00.1047053511367.210 PE=4 SV=1 - [Q4DYH2_TRYCC]	4.02636	8.89	2	2	2	3	1.50353e+06	270	31.0199	8.99756	6.17711
V5BQD4	Mitochondrial exoribonuclease DSS-1 OS=Trypanosoma cruzi Dm28c GN=TCDM_04601 PE=4 SV=1 - [V5BQD4_TRYCR]	1.61465	3.65	2	2	2	3	1.49897e+06	576	65.219	6.50732	6.17579
V5BCM4	Uncharacterized protein OS=Trypanosoma cruzi Dm28c GN=TCDM_00017 PE=4 SV=1 - [V5BCM4_TRYCR]	5.6291	5.33	2	7	7	10	1.49824e+06	1444	159.565	6.49365	6.17558
V5DBQ6	Uncharacterized protein OS=Trypanosoma cruzi Dm28c GN=TCDM_06902 PE=4 SV=1 - [V5DBQ6_TRYCR]	0	10.96	4	5	5	6	1.49144e+06	584	64.8494	6.44287	6.17361
V5BNF5	Uncharacterized protein OS=Trypanosoma cruzi Dm28c GN=TCDM_01851 PE=4 SV=1 - [V5BNF5_TRYCR]	4.51671	3.02	1	3	3	5	1.48909e+06	928	101.817	7.00537	6.17292
Q4D049	Transmembrane 9 superfamily member (Fragment) OS=Trypanosoma cruzi (strain CL Brener) GN=Tc00.1047053506487.60 PE=3 SV=1 - [Q4D049_TRYCC]	3.64044	25.47	2	2	2	5	1.47885e+06	106	11.8131	7.91357	6.16992
V5DIC3	Protein kinase OS=Trypanosoma cruzi Dm28c GN=TCDM_04234 PE=4 SV=1 - [V5DIC3_TRYCR]	3.58049	9.6	3	4	4	8	1.47846e+06	604	68.7339	6.63916	6.16981
K2MWA1	Uncharacterized protein OS=Trypanosoma cruzi marinkellei GN=MOQ_006194 PE=3 SV=1 - [K2MWA1_TRYCR]	0	3.92	3	3	3	5	1.47161e+06	485	53.2555	6.50732	6.16779
Q4CVP1	Uncharacterized protein OS=Trypanosoma cruzi (strain CL Brener) GN=Tc00.1047053509289.30 PE=4 SV=1 - [Q4CVP1_TRYCC]	7.20068	5.06	2	2	2	4	1.46688e+06	553	60.7579	6.75635	6.1664
K2LY67	Autophagy-related protein 3 OS=Trypanosoma cruzi marinkellei GN=MOQ_006831 PE=3 SV=1 - [K2LY67_TRYCR]	3.16449	13.33	3	2	2	5	1.46486e+06	270	31.3692	5.0083	6.1658
Q4DM83	Uncharacterized protein OS=Trypanosoma cruzi (strain CL Brener) GN=Tc00.1047053511301.100 PE=4 SV=1 - [Q4DM83_TRYCC]	2.16649	9.09	4	3	3	3	1.46064e+06	374	41.9662	6.97607	6.16454
Q4D078	Uncharacterized protein OS=Trypanosoma cruzi (strain CL Brener) GN=Tc00.1047053503917.7 PE=4 SV=1 - [Q4D078_TRYCC]	2.22628	9.57	2	2	2	2	1.46043e+06	460	50.3273	7.12256	6.16448
V5BC36	Uncharacterized protein OS=Trypanosoma cruzi Dm28c GN=TCDM_08533 PE=4 SV=1 - [V5BC36_TRYCR]	6.5221	8.9	1	2	3	5	1.45187e+06	618	67.6616	9.46631	6.16193
K2NP31	Vacuolar protein sorting-associated protein 35 OS=Trypanosoma cruzi marinkellei GN=MOQ_005594 PE=3 SV=1 - [K2NP31_TRYCR]	10.4617	5.36	2	5	5	9	1.45086e+06	895	101.215	5.92236	6.16162
Q4CLI0	Protein kinase, putative OS=Trypanosoma cruzi (strain CL Brener) GN=Tc00.1047053509409.10 PE=3 SV=1 - [Q4CLI0_TRYCC]	5.69663	6.26	3	3	3	6	1.44989e+06	495	55.8171	7.84033	6.16134
Q4E2J8	Peroxin-2, putative OS=Trypanosoma cruzi (strain CL Brener) GN=Tc00.1047053508479.230 PE=4 SV=1 - [Q4E2J8_TRYCC]	0	10.27	2	2	2	2	1.44764e+06	331	37.3604	9.31982	6.16066
V5AWG2	Uncharacterized protein OS=Trypanosoma cruzi Dm28c GN=TCDM_06586 PE=4 SV=1 - [V5AWG2_TRYCR]	8.19829	21.41	2	4	4	9	1.44419e+06	313	34.059	5.37646	6.15962
Q4DDT6	Serine/threonine protein kinase, putative OS=Trypanosoma cruzi (strain CL Brener) GN=Tc00.1047053509607.70 PE=3 SV=1 - [Q4DDT6_TRYCC]	1.72343	11.11	3	3	3	4	1.44301e+06	297	33.9394	6.96143	6.15927
Q4DTI4	Dynein heavy chain, putative (Fragment) OS=Trypanosoma cruzi (strain CL Brener) GN=Tc00.1047053507053.209 PE=4 SV=1 - [Q4DTI4_TRYCC]	13.0169	3.78	1	4	9	15	1.44185e+06	3227	369.064	6.23975	6.15892
K2N008	Uncharacterized protein OS=Trypanosoma cruzi marinkellei GN=MOQ_003529 PE=4 SV=1 - [K2N008_TRYCR]	6.01169	3.38	3	3	3	8	1.44098e+06	1005	109.72	7.31299	6.15866
Q4DAP4	Metal-ion transporter, putative OS=Trypanosoma cruzi (strain CL Brener) GN=Tc00.1047053511439.50 PE=4 SV=1 - [Q4DAP4_TRYCC]	3.81147	5.39	3	2	2	4	1.43922e+06	464	49.8689	6.45557	6.15813
K2MXC9	Proteasome subunit beta type OS=Trypanosoma cruzi marinkellei GN=MOQ_004398 PE=3 SV=1 - [K2MXC9_TRYCR]	3.4056	7.84	3	3	3	7	1.43724e+06	255	27.6993	8.39697	6.15753
V5BCN9	Kinesin OS=Trypanosoma cruzi Dm28c GN=TCDM_08216 PE=3 SV=1 - [V5BCN9_TRYCR]	14.6945	13.43	1	6	6	13	1.43368e+06	715	77.3013	9.15869	6.15645
K2M9U9	Kinesin-like protein OS=Trypanosoma cruzi marinkellei GN=MOQ_004315 PE=3 SV=1 - [K2M9U9_TRYCR]	4.02604	7.88	4	3	3	3	1.43115e+06	482	53.7787	7.94287	6.15569
V5BRS6	Deoxyhypusine synthase OS=Trypanosoma cruzi Dm28c GN=TCDM_04050 PE=4 SV=1 - [V5BRS6_TRYCR]	3.4636	5.33	1	1	2	3	1.43113e+06	469	50.6413	5.97314	6.15568
K2NA63	PRP8 protein OS=Trypanosoma cruzi marinkellei GN=MOQ_004387 PE=4 SV=1 - [K2NA63_TRYCR]	4.17037	3.21	2	7	7	12	1.43083e+06	2308	266.12	8.1333	6.15559
A5JUX3	Surface protein-2 OS=Trypanosoma cruzi PE=2 SV=1 - [A5JUX3_TRYCR]	1.79869	5.78	3	3	3	6	1.42993e+06	692	75.8597	8.26514	6.15531
Q4DKY8	Short-chain dehydrogenase, putative (Fragment) OS=Trypanosoma cruzi (strain CL Brener) GN=Tc00.1047053506337.4 PE=4 SV=1 - [Q4DKY8_TRYCC]	13.5274	26.44	3	5	5	15	1.4294e+06	208	22.2717	9.15869	6.15515
I3QF27	C-8 sterol isomerase (Fragment) OS=Trypanosoma cruzi PE=4 SV=1 - [I3QF27_TRYCR]	2.9337	18.18	7	3	3	5	1.42459e+06	198	22.073	6.78564	6.15369
K2NSB8	Dolichyl-P-Man:GDP-Man1GlcNAc2-PP-dolichyl alpha-1,3-mannosyltransferase, putative OS=Trypanosoma cruzi marinkellei GN=MOQ_004280 PE=4 SV=1 - [K2NSB8_TRYCR]	0	4.65	1	2	2	6	1.42439e+06	473	53.1836	8.77783	6.15363
K2MK39	Poly(A) polymerase, putative,polynucleotide adenylyltransferase, putative OS=Trypanosoma cruzi marinkellei GN=MOQ_008731 PE=4 SV=1 - [K2MK39_TRYCR]	3.86313	6.51	3	4	4	7	1.41833e+06	645	71.097	6.96143	6.15178
V5B3D2	Uncharacterized protein OS=Trypanosoma cruzi Dm28c GN=TCDM_10294 PE=4 SV=1 - [V5B3D2_TRYCR]	9.82894	7.34	1	3	8	11	1.41441e+06	1486	168.014	5.73193	6.15058
K2MM88	Uncharacterized protein OS=Trypanosoma cruzi marinkellei GN=MOQ_009510 PE=4 SV=1 - [K2MM88_TRYCR]	7.76027	5.61	1	1	6	9	1.41441e+06	1480	166.956	5.50342	6.15058
Q4DCA9	Mitochondrial RNA binding protein, putative OS=Trypanosoma cruzi (strain CL Brener) GN=Tc00.1047053506933.60 PE=4 SV=1 - [Q4DCA9_TRYCC]	12.8193	35.21	1	5	5	9	1.41318e+06	142	14.9102	9.86182	6.1502
K2MDE9	Proteasome regulatory non-ATPase subunit, putative OS=Trypanosoma cruzi marinkellei GN=MOQ_002930 PE=4 SV=1 - [K2MDE9_TRYCR]	1.68512	12.77	3	1	4	5	1.41008e+06	274	31.8667	6.55127	6.14924
Q4D1Y7	Uncharacterized protein OS=Trypanosoma cruzi (strain CL Brener) GN=Tc00.1047053508505.20 PE=4 SV=1 - [Q4D1Y7_TRYCC]	3.34993	5.95	3	4	4	6	1.40713e+06	840	93.9575	7.1665	6.14834
Q4D518	Uncharacterized protein OS=Trypanosoma cruzi (strain CL Brener) GN=Tc00.1047053504029.40 PE=4 SV=1 - [Q4D518_TRYCC]	0	2.5	2	2	2	2	1.39774e+06	1482	159.018	9.17334	6.14543
V5AT58	Vesicular-fusion ATPase-like protein OS=Trypanosoma cruzi Dm28c GN=TCDM_08026 PE=4 SV=1 - [V5AT58_TRYCR]	3.79158	4.94	4	4	4	4	1.3971e+06	729	80.9248	6.17627	6.14523
V5DQS9	dTDP-glucose 4,6-dehydratase OS=Trypanosoma cruzi Dm28c GN=TCDM_01515 PE=4 SV=1 - [V5DQS9_TRYCR]	1.88257	13.76	3	4	4	6	1.3896e+06	298	33.9367	7.00537	6.14289
Q4DG60	Folate/pteridine transporter, putative OS=Trypanosoma cruzi (strain CL Brener) GN=Tc00.1047053511575.130 PE=4 SV=1 - [Q4DG60_TRYCC]	1.69499	5.72	1	1	3	5	1.38953e+06	629	69.5929	7.59131	6.14287
Q4DZU7	Fibrillarin, putative OS=Trypanosoma cruzi (strain CL Brener) GN=Tc00.1047053510105.50 PE=3 SV=1 - [Q4DZU7_TRYCC]	0	6.58	4	3	3	4	1.38367e+06	304	32.4237	9.84717	6.14103
Q4DBG8	Uncharacterized protein OS=Trypanosoma cruzi (strain CL Brener) GN=Tc00.1047053506327.30 PE=4 SV=1 - [Q4DBG8_TRYCC]	11.1926	6	1	4	5	10	1.37746e+06	1150	128.192	6.90283	6.13908
K2N1M9	Chaperone DNAJ protein, putative OS=Trypanosoma cruzi marinkellei GN=MOQ_002746 PE=3 SV=1 - [K2N1M9_TRYCR]	1.76049	5.87	1	2	2	2	1.37736e+06	392	43.6381	8.29443	6.13905
Q4DBS8	Uncharacterized protein OS=Trypanosoma cruzi (strain CL Brener) GN=Tc00.1047053509537.50 PE=4 SV=1 - [Q4DBS8_TRYCC]	1.76467	1.87	1	1	4	5	1.37636e+06	2517	283.779	5.66846	6.13873
V5DGD2	Uncharacterized protein OS=Trypanosoma cruzi Dm28c GN=TCDM_04840 PE=4 SV=1 - [V5DGD2_TRYCR]	11.9365	5.38	1	8	8	13	1.37361e+06	2009	226.624	6.40479	6.13786
V5DFP2	UDP-sugar pyrophosphorylase OS=Trypanosoma cruzi Dm28c GN=TCDM_05134 PE=4 SV=1 - [V5DFP2_TRYCR]	6.21292	7.96	1	4	4	5	1.37203e+06	603	67.6017	6.45557	6.13736
Q4DPQ9	Peroxisome targeting signal 1 receptor, putative OS=Trypanosoma cruzi (strain CL Brener) GN=Tc00.1047053511181.90 PE=4 SV=1 - [Q4DPQ9_TRYCC]	7.8604	8.38	4	5	5	9	1.36929e+06	668	74.1037	4.75439	6.1365
Q4DMW3	Uncharacterized protein OS=Trypanosoma cruzi (strain CL Brener) GN=Tc00.1047053508593.50 PE=4 SV=1 - [Q4DMW3_TRYCC]	3.39116	3.44	2	1	4	5	1.36421e+06	989	112.027	6.56592	6.13488
Q4D6F1	Uncharacterized protein OS=Trypanosoma cruzi (strain CL Brener) GN=Tc00.1047053510799.70 PE=4 SV=1 - [Q4D6F1_TRYCC]	3.32342	2.95	3	2	2	2	1.35511e+06	712	79.3761	6.26514	6.13197
V5BGL9	Proteasome beta 3 subunit OS=Trypanosoma cruzi Dm28c GN=TCDM_14499 PE=4 SV=1 - [V5BGL9_TRYCR]	11.0973	18.54	1	3	3	7	1.35505e+06	205	22.3871	5.05908	6.13195
V5BQ27	Uncharacterized protein OS=Trypanosoma cruzi Dm28c GN=TCDM_03047 PE=4 SV=1 - [V5BQ27_TRYCR]	11.7038	12.47	1	7	7	10	1.34981e+06	794	84.6667	6.81494	6.13027
V5BDL5	RNA-binding protein OS=Trypanosoma cruzi Dm28c GN=TCDM_05647 PE=4 SV=1 - [V5BDL5_TRYCR]	3.88788	13.33	3	4	4	5	1.34853e+06	315	35.4786	9.30518	6.12986
Q4DSJ1	Uncharacterized protein OS=Trypanosoma cruzi (strain CL Brener) GN=Tc00.1047053508543.100 PE=4 SV=1 - [Q4DSJ1_TRYCC]	9.87147	15.87	3	5	5	9	1.34587e+06	334	38.3382	6.13818	6.129
V5BAN9	Uncharacterized protein OS=Trypanosoma cruzi Dm28c GN=TCDM_00805 PE=4 SV=1 - [V5BAN9_TRYCR]	0	10.95	4	2	2	3	1.34038e+06	210	24.4583	8.92432	6.12723
V5BF06	Uncharacterized protein OS=Trypanosoma cruzi Dm28c GN=TCDM_07300 PE=4 SV=1 - [V5BF06_TRYCR]	14.4322	9.62	1	4	4	13	1.33886e+06	728	79.7425	5.93506	6.12673
Q9GU99	Pteridine reductase OS=Trypanosoma cruzi PE=4 SV=1 - [Q9GU99_TRYCR]	10.1042	9.78	1	1	3	7	1.33658e+06	276	29.2899	7.1958	6.12599
Q4DMH3	Prefoldin subunit 3 OS=Trypanosoma cruzi (strain CL Brener) GN=Tc00.1047053508881.120 PE=3 SV=1 - [Q4DMH3_TRYCC]	1.75051	11.7	1	2	2	4	1.3359e+06	188	21.4229	6.55127	6.12577
Q4DQV3	Uncharacterized protein OS=Trypanosoma cruzi (strain CL Brener) GN=Tc00.1047053511911.102 PE=4 SV=1 - [Q4DQV3_TRYCC]	4.59938	6.65	1	2	2	4	1.33496e+06	346	38.6489	5.40186	6.12547
V5DB39	Coatomer beta subunit OS=Trypanosoma cruzi Dm28c GN=TCDM_07252 PE=4 SV=1 - [V5DB39_TRYCR]	2.8058	3.91	1	3	3	5	1.3349e+06	1305	144.403	5.73193	6.12545
V5BBG5	Uncharacterized protein OS=Trypanosoma cruzi Dm28c GN=TCDM_08797 PE=4 SV=1 - [V5BBG5_TRYCR]	11.2841	10.16	1	10	10	13	1.33223e+06	1791	192.415	7.2251	6.12458
Q4DER7	Uncharacterized protein OS=Trypanosoma cruzi (strain CL Brener) GN=Tc00.1047053505071.110 PE=4 SV=1 - [Q4DER7_TRYCC]	7.48703	11.95	2	5	5	9	1.33133e+06	519	55.3536	8.95361	6.12429
Q4DBL6	RNA-binding protein, putative (Fragment) OS=Trypanosoma cruzi (strain CL Brener) GN=Tc00.1047053509461.100 PE=4 SV=1 - [Q4DBL6_TRYCC]	7.25256	8.92	3	2	2	4	1.32799e+06	269	29.2383	7.03467	6.12319
V5D902	Protein transport protein Sec24C OS=Trypanosoma cruzi Dm28c GN=TCDM_08112 PE=4 SV=1 - [V5D902_TRYCR]	1.95025	3.33	3	3	3	5	1.32778e+06	1021	114.734	6.97607	6.12312
V5B760	Uncharacterized protein OS=Trypanosoma cruzi Dm28c GN=TCDM_02073 PE=4 SV=1 - [V5B760_TRYCR]	3.84669	17.12	1	3	3	6	1.32776e+06	222	24.3397	8.60205	6.12312
Q4D083	Actin, putative OS=Trypanosoma cruzi (strain CL Brener) GN=ALP3 PE=3 SV=1 - [Q4D083_TRYCC]	4.07906	6.34	2	2	2	3	1.3248e+06	426	45.8635	7.07861	6.12215
V5BGG5	Uncharacterized protein OS=Trypanosoma cruzi Dm28c GN=TCDM_06588 PE=4 SV=1 - [V5BGG5_TRYCR]	2.6057	7.19	1	2	2	2	1.32428e+06	306	34.1338	5.33838	6.12198
V5BE31	Uncharacterized protein OS=Trypanosoma cruzi Dm28c GN=TCDM_07670 PE=4 SV=1 - [V5BE31_TRYCR]	3.88532	12.69	4	5	5	11	1.3242e+06	536	59.4295	5.18604	6.12195
Q4CUE0	Uncharacterized protein (Fragment) OS=Trypanosoma cruzi (strain CL Brener) GN=Tc00.1047053503413.4 PE=4 SV=1 - [Q4CUE0_TRYCC]	7.58498	4	1	1	2	4	1.32281e+06	999	108.859	7.00537	6.1215
Q4DGA2	Hypoxanthine-guanine phosphoribosyltransferase, putative OS=Trypanosoma cruzi (strain CL Brener) GN=Tc00.1047053506457.40 PE=4 SV=1 - [Q4DGA2_TRYCC]	0	21.21	3	3	3	4	1.32234e+06	231	25.8286	9.27588	6.12134
V5BYM8	RNA editing complex protein MP46 OS=Trypanosoma cruzi Dm28c GN=TCDM_01620 PE=4 SV=1 - [V5BYM8_TRYCR]	6.24265	9.25	1	2	2	3	1.32134e+06	400	44.1838	7.56201	6.12102
Q4DY80	Short chain dehydrogenase/reductase, putative OS=Trypanosoma cruzi (strain CL Brener) GN=Tc00.1047053511907.70 PE=4 SV=1 - [Q4DY80_TRYCC]	3.9066	12.58	1	4	4	6	1.31958e+06	485	53.5787	8.83643	6.12044
Q4DHP4	Kinesin-like protein OS=Trypanosoma cruzi (strain CL Brener) GN=Tc00.1047053511491.60 PE=3 SV=1 - [Q4DHP4_TRYCC]	8.33376	7.59	1	3	3	5	1.31891e+06	632	70.6708	7.04932	6.12022
V5BVK2	Uncharacterized protein OS=Trypanosoma cruzi Dm28c GN=TCDM_01061 PE=4 SV=1 - [V5BVK2_TRYCR]	1.60972	5.38	2	4	4	5	1.31724e+06	1302	144.944	6.53662	6.11967
V5AVG5	Uncharacterized protein OS=Trypanosoma cruzi Dm28c GN=TCDM_07005 PE=4 SV=1 - [V5AVG5_TRYCR]	8.18494	18.65	1	3	3	6	1.31653e+06	370	40.1779	5.69385	6.11943
V5BS87	Uncharacterized protein OS=Trypanosoma cruzi Dm28c GN=TCDM_02301 PE=4 SV=1 - [V5BS87_TRYCR]	2.44952	8.8	1	4	4	5	1.31631e+06	500	57.9803	6.80029	6.11936
K2MX11	Mitochondrial carrier protein, putative OS=Trypanosoma cruzi marinkellei GN=MOQ_005888 PE=3 SV=1 - [K2MX11_TRYCR]	5.14786	12.85	4	4	4	9	1.30005e+06	288	31.675	9.53955	6.11396
Q4DUT9	Uncharacterized protein OS=Trypanosoma cruzi (strain CL Brener) GN=Tc00.1047053508501.270 PE=4 SV=1 - [Q4DUT9_TRYCC]	0	7.16	4	3	3	4	1.29965e+06	531	59.9304	5.5542	6.11383
V5B5P0	Uncharacterized protein OS=Trypanosoma cruzi Dm28c GN=TCDM_09321 PE=4 SV=1 - [V5B5P0_TRYCR]	0	5.4	1	4	4	6	1.29934e+06	981	106.123	5.36377	6.11372
V5B5Q5	Proline dehydrogenase OS=Trypanosoma cruzi Dm28c GN=TCDM_11088 PE=3 SV=1 - [V5B5Q5_TRYCR]	13.7153	10.07	1	6	6	11	1.29786e+06	566	64.8314	8.66064	6.11323
V5BIC5	Uncharacterized protein OS=Trypanosoma cruzi Dm28c GN=TCDM_03752 PE=4 SV=1 - [V5BIC5_TRYCR]	2.00628	7.24	5	3	3	4	1.2977e+06	801	91.7937	8.66064	6.11317
V5BK60	Ubiquitin hydrolase OS=Trypanosoma cruzi Dm28c GN=TCDM_03130 PE=3 SV=1 - [V5BK60_TRYCR]	3.52251	1.72	1	2	2	3	1.29769e+06	1340	150.288	5.63037	6.11317
Q8WR03	Farnesyltransferase alpha subunit OS=Trypanosoma cruzi GN=PFTA PE=4 SV=1 - [Q8WR03_TRYCR]	1.80155	4.78	2	3	3	6	1.29472e+06	628	72.3439	6.88818	6.11218
V5BWE0	Mucin TcMUCII OS=Trypanosoma cruzi Dm28c GN=TCDM_02388 PE=4 SV=1 - [V5BWE0_TRYCR]	5.11672	4.54	1	6	6	10	1.28921e+06	1828	201.474	6.44287	6.11032
V5BFJ0	Uncharacterized protein OS=Trypanosoma cruzi Dm28c GN=TCDM_09034 PE=4 SV=1 - [V5BFJ0_TRYCR]	0	8.93	3	3	3	4	1.28495e+06	336	37.6238	7.95752	6.10889
V5B400	Uncharacterized protein OS=Trypanosoma cruzi Dm28c GN=TCDM_11776 PE=4 SV=1 - [V5B400_TRYCR]	3.52646	4.32	1	3	3	3	1.28259e+06	602	67.2791	7.79639	6.10809
Q4DVG6	Prefoldin, putative OS=Trypanosoma cruzi (strain CL Brener) GN=Tc00.1047053506859.90 PE=4 SV=1 - [Q4DVG6_TRYCC]	7.42221	31.52	1	4	4	5	1.27998e+06	165	17.8781	5.63037	6.1072
Q4CTV7	Uncharacterized protein OS=Trypanosoma cruzi (strain CL Brener) GN=Tc00.1047053510057.10 PE=4 SV=1 - [Q4CTV7_TRYCC]	4.38912	9.86	6	2	2	4	1.27959e+06	355	39.6066	6.37939	6.10707
K2MVP9	TPR-repeat protein, putative OS=Trypanosoma cruzi marinkellei GN=MOQ_000452 PE=4 SV=1 - [K2MVP9_TRYCR]	0	3.29	1	2	2	2	1.2782e+06	699	79.34	8.54346	6.1066
Q4DP48	Uncharacterized protein OS=Trypanosoma cruzi (strain CL Brener) GN=Tc00.1047053510885.100 PE=4 SV=1 - [Q4DP48_TRYCC]	3.38271	3.9	1	2	2	3	1.27427e+06	616	69.2795	7.06396	6.10526
V5BAE3	Pyruvate dehydrogenase (Lipoamide) kinase OS=Trypanosoma cruzi Dm28c GN=TCDM_01046 PE=4 SV=1 - [V5BAE3_TRYCR]	2.08556	4.96	1	1	2	4	1.27358e+06	423	47.941	6.62451	6.10503
Q4DWK5	Uncharacterized protein OS=Trypanosoma cruzi (strain CL Brener) GN=Tc00.1047053506755.110 PE=4 SV=1 - [Q4DWK5_TRYCC]	0	3.04	1	2	2	2	1.27302e+06	559	61.8134	7.1665	6.10483
Q4CSR8	Uncharacterized protein OS=Trypanosoma cruzi (strain CL Brener) GN=Tc00.1047053510597.30 PE=4 SV=1 - [Q4CSR8_TRYCC]	10.8249	6.78	1	5	5	10	1.27186e+06	1150	128.77	6.13818	6.10444
V5BAU0	Uncharacterized protein OS=Trypanosoma cruzi Dm28c GN=TCDM_00866 PE=4 SV=1 - [V5BAU0_TRYCR]	3.7398	8.83	2	2	2	3	1.27181e+06	351	39.5462	8.42627	6.10442
V5BI80	Kinesin OS=Trypanosoma cruzi Dm28c GN=TCDM_03901 PE=3 SV=1 - [V5BI80_TRYCR]	1.87588	2.23	1	2	2	4	1.26403e+06	1031	115.124	6.48096	6.10176
Q4DGE9	Folylpolyglutamate-dihydrofolate synthetase, putative OS=Trypanosoma cruzi (strain CL Brener) GN=Tc00.1047053509715.70 PE=4 SV=1 - [Q4DGE9_TRYCC]	1.62295	5.13	2	2	2	2	1.26224e+06	487	53.8978	6.90283	6.10114
V5C0D6	Uncharacterized protein OS=Trypanosoma cruzi Dm28c GN=TCDM_01069 PE=4 SV=1 - [V5C0D6_TRYCR]	0	5.46	1	2	2	3	1.26133e+06	623	66.9599	8.20654	6.10083
Q4CSI4	Uncharacterized protein (Fragment) OS=Trypanosoma cruzi (strain CL Brener) GN=Tc00.1047053506557.30 PE=4 SV=1 - [Q4CSI4_TRYCC]	0	4.74	4	3	3	3	1.25376e+06	759	86.207	6.52197	6.09821
V5B8Z9	p1/s1 nuclease OS=Trypanosoma cruzi Dm28c GN=TCDM_01445 PE=4 SV=1 - [V5B8Z9_TRYCR]	3.85119	9.28	2	5	5	7	1.25277e+06	388	44.5609	8.79248	6.09787
Q4D795	Protein phosphatase 2C, putative OS=Trypanosoma cruzi (strain CL Brener) GN=Tc00.1047053506315.100 PE=4 SV=1 - [Q4D795_TRYCC]	2.05465	6.55	3	2	2	3	1.25244e+06	412	45.6656	6.04932	6.09776
V5BK64	Uncharacterized protein OS=Trypanosoma cruzi Dm28c GN=TCDM_06916 PE=4 SV=1 - [V5BK64_TRYCR]	1.65114	6.84	3	3	3	4	1.2501e+06	424	46.4801	8.08936	6.09694
Q4E5A0	G-actin binding protein, putative OS=Trypanosoma cruzi (strain CL Brener) GN=Tc00.1047053506559.300 PE=4 SV=1 - [Q4E5A0_TRYCC]	3.77362	12.46	1	3	3	4	1.24696e+06	313	34.8118	4.94482	6.09585
Q4CU74	Ribonuclease OS=Trypanosoma cruzi (strain CL Brener) GN=Tc00.1047053510287.60 PE=3 SV=1 - [Q4CU74_TRYCC]	0	6.47	3	2	2	3	1.24289e+06	479	54.3208	9.31982	6.09443
Q4DGL9	Acetyltransferase, putative OS=Trypanosoma cruzi (strain CL Brener) GN=Tc00.1047053511671.70 PE=4 SV=1 - [Q4DGL9_TRYCC]	3.14867	18.24	3	2	2	3	1.24271e+06	148	16.4437	7.89893	6.09437
Q4DPV6	Uncharacterized protein OS=Trypanosoma cruzi (strain CL Brener) GN=Tc00.1047053510877.40 PE=4 SV=1 - [Q4DPV6_TRYCC]	6.1754	18.14	2	4	4	6	1.24264e+06	226	24.4394	9.71533	6.09435
Q4DBH3	Uncharacterized protein OS=Trypanosoma cruzi (strain CL Brener) GN=Tc00.1047053503855.50 PE=4 SV=1 - [Q4DBH3_TRYCC]	5.89824	1.58	1	3	4	7	1.23284e+06	3426	375.169	6.0874	6.09091
V5DLP2	Uncharacterized protein OS=Trypanosoma cruzi Dm28c GN=TCDM_02927 PE=4 SV=1 - [V5DLP2_TRYCR]	5.67135	5.1	1	5	5	7	1.23173e+06	1079	119.306	4.97021	6.09052
K2MRQ3	Uncharacterized protein OS=Trypanosoma cruzi marinkellei GN=MOQ_006461 PE=4 SV=1 - [K2MRQ3_TRYCR]	5.5265	13.88	4	3	3	6	1.23009e+06	245	28.285	5.40186	6.08994
V5DCP7	Cytochrome-b5 reductase OS=Trypanosoma cruzi Dm28c GN=TCDM_06433 PE=4 SV=1 - [V5DCP7_TRYCR]	3.90192	16.57	2	2	2	4	1.22816e+06	175	19.6393	9.40771	6.08926
V5DTG5	Protein SEY1 homolog OS=Trypanosoma cruzi Dm28c GN=TCDM_00469 PE=3 SV=1 - [V5DTG5_TRYCR]	3.60491	9.11	1	5	5	8	1.22575e+06	878	99.1707	5.60498	6.0884
Q4DF59	Uncharacterized protein OS=Trypanosoma cruzi (strain CL Brener) GN=Tc00.1047053507623.30 PE=4 SV=1 - [Q4DF59_TRYCC]	1.86183	3.6	3	3	3	3	1.22411e+06	917	103.239	5.09717	6.08782
V5BPJ4	Epsilon-adaptin OS=Trypanosoma cruzi Dm28c GN=TCDM_01439 PE=4 SV=1 - [V5BPJ4_TRYCR]	5.42517	5.95	1	5	5	7	1.22114e+06	1008	111.666	6.58057	6.08677
Q4DIX2	Uncharacterized protein OS=Trypanosoma cruzi (strain CL Brener) GN=Tc00.1047053506287.120 PE=4 SV=1 - [Q4DIX2_TRYCC]	1.84005	8.37	2	1	3	4	1.21902e+06	621	67.915	8.86572	6.08601
Q4D1Y5	Uncharacterized protein (Fragment) OS=Trypanosoma cruzi (strain CL Brener) GN=Tc00.1047053508505.40 PE=4 SV=1 - [Q4D1Y5_TRYCC]	8.32777	1.9	1	3	3	5	1.21817e+06	2259	245.704	7.79639	6.08571
V5BJ44	Signal recognition particle subunit SRP72 OS=Trypanosoma cruzi Dm28c GN=TCDM_05371 PE=3 SV=1 - [V5BJ44_TRYCR]	0	5.38	2	2	2	3	1.21704e+06	669	75.5713	9.02686	6.08531
K2LY59	Protein kinase, putative OS=Trypanosoma cruzi marinkellei GN=MOQ_008703 PE=4 SV=1 - [K2LY59_TRYCR]	3.45079	2.26	4	2	2	4	1.21623e+06	619	70.3827	6.45557	6.08501
V5BMG1	Uncharacterized protein OS=Trypanosoma cruzi Dm28c GN=TCDM_02263 PE=4 SV=1 - [V5BMG1_TRYCR]	1.67647	3.39	1	3	3	3	1.21606e+06	1181	134.267	6.21436	6.08495
Q4DMU8	Reticulon-like protein OS=Trypanosoma cruzi (strain CL Brener) GN=Tc00.1047053511517.37 PE=4 SV=1 - [Q4DMU8_TRYCC]	0	17.74	1	3	3	5	1.21446e+06	186	21.0022	8.92432	6.08438
Q4CUV9	Uncharacterized protein (Fragment) OS=Trypanosoma cruzi (strain CL Brener) GN=Tc00.1047053510595.58 PE=4 SV=1 - [Q4CUV9_TRYCC]	2.00046	22.54	3	2	2	3	1.21398e+06	142	15.8773	7.81104	6.08421
V5B765	Uncharacterized protein OS=Trypanosoma cruzi Dm28c GN=TCDM_02079 PE=4 SV=1 - [V5B765_TRYCR]	10.3435	9.75	3	6	6	9	1.20981e+06	769	87.0216	5.66846	6.08272
Q4DJC9	ATP synthase, putative OS=Trypanosoma cruzi (strain CL Brener) GN=Tc00.1047053508851.59 PE=4 SV=1 - [Q4DJC9_TRYCC]	3.75336	14.35	3	3	3	5	1.20672e+06	216	25.1309	6.81494	6.08161
V5DD41	Uncharacterized protein OS=Trypanosoma cruzi Dm28c GN=TCDM_06293 PE=4 SV=1 - [V5DD41_TRYCR]	0	8.46	3	5	5	8	1.19912e+06	697	76.43	5.40186	6.07886
Q4DYS2	Uncharacterized protein OS=Trypanosoma cruzi (strain CL Brener) GN=Tc00.1047053507641.50 PE=4 SV=1 - [Q4DYS2_TRYCC]	3.37183	8.25	2	3	3	5	1.19125e+06	497	55.0777	6.75635	6.076
Q4DTU8	Ankyrin, putative OS=Trypanosoma cruzi (strain CL Brener) GN=Tc00.1047053508693.180 PE=4 SV=1 - [Q4DTU8_TRYCC]	7.56707	16.18	2	5	5	8	1.18687e+06	340	36.8821	5.50342	6.0744
V5AVV7	ATP-binding cassette protein OS=Trypanosoma cruzi Dm28c GN=TCDM_06776 PE=4 SV=1 - [V5AVV7_TRYCR]	2.22296	6.79	3	5	5	8	1.18614e+06	574	65.4518	7.03467	6.07414
Q4DWN4	Uncharacterized protein OS=Trypanosoma cruzi (strain CL Brener) GN=Tc00.1047053507089.90 PE=4 SV=1 - [Q4DWN4_TRYCC]	0	2.66	1	2	2	2	1.18436e+06	640	68.4481	8.74854	6.07348
V5AXC5	Uncharacterized protein OS=Trypanosoma cruzi Dm28c GN=TCDM_06084 PE=4 SV=1 - [V5AXC5_TRYCR]	3.4151	12.73	2	5	5	6	1.18091e+06	801	88.3599	7.32764	6.07222
Q4CRN8	Uncharacterized protein (Fragment) OS=Trypanosoma cruzi (strain CL Brener) GN=Tc00.1047053511811.30 PE=4 SV=1 - [Q4CRN8_TRYCC]	5.70865	20.08	3	3	3	8	1.17946e+06	254	28.9269	6.30322	6.07168
K2N0A2	Uncharacterized protein OS=Trypanosoma cruzi marinkellei GN=MOQ_003359 PE=4 SV=1 - [K2N0A2_TRYCR]	0	5.53	4	2	2	2	1.17867e+06	380	42.6457	9.78857	6.07139
Q4DTI1	Uncharacterized protein OS=Trypanosoma cruzi (strain CL Brener) GN=Tc00.1047053508737.30 PE=4 SV=1 - [Q4DTI1_TRYCC]	4.01746	7.34	4	5	5	8	1.17813e+06	994	113.158	6.7417	6.0712
Q4DDP3	AP-3 complex subunit delta OS=Trypanosoma cruzi (strain CL Brener) GN=Tc00.1047053507811.20 PE=3 SV=1 - [Q4DDP3_TRYCC]	1.85741	5.63	2	6	6	9	1.17754e+06	1136	126.9	6.07471	6.07098
Q4DUX1	Uncharacterized protein OS=Trypanosoma cruzi (strain CL Brener) GN=Tc00.1047053506605.100 PE=4 SV=1 - [Q4DUX1_TRYCC]	0	5.06	2	1	4	5	1.17722e+06	869	96.4797	7.26904	6.07086
Q4DHC6	Uncharacterized protein (Fragment) OS=Trypanosoma cruzi (strain CL Brener) GN=Tc00.1047053511167.119 PE=4 SV=1 - [Q4DHC6_TRYCC]	3.69767	4.06	4	3	3	4	1.17672e+06	714	80.6158	9.29053	6.07067
V5BKD6	Uncharacterized protein OS=Trypanosoma cruzi Dm28c GN=TCDM_04818 PE=4 SV=1 - [V5BKD6_TRYCR]	1.76467	2.13	1	1	4	5	1.1752e+06	2389	268.948	5.66846	6.07011
K2NE72	Mitochondrial DNA polymerase beta-PAK, putative OS=Trypanosoma cruzi marinkellei GN=MOQ_008962 PE=4 SV=1 - [K2NE72_TRYCR]	4.08985	9.57	3	6	6	10	1.17515e+06	627	68.8127	9.72998	6.07009
V5AY62	Uncharacterized protein OS=Trypanosoma cruzi Dm28c GN=TCDM_05642 PE=4 SV=1 - [V5AY62_TRYCR]	5.4689	6.34	1	5	5	9	1.17388e+06	1041	119.036	8.92432	6.06962
V5BIM5	Uncharacterized protein OS=Trypanosoma cruzi Dm28c GN=TCDM_03647 PE=4 SV=1 - [V5BIM5_TRYCR]	3.67096	7.47	1	4	4	5	1.17372e+06	696	79.037	7.60596	6.06956
Q4D5E8	Uncharacterized protein (Fragment) OS=Trypanosoma cruzi (strain CL Brener) GN=Tc00.1047053511165.4 PE=4 SV=1 - [Q4D5E8_TRYCC]	0	19.86	3	2	2	3	1.16987e+06	141	15.461	8.14795	6.06814
Q4DI68	Uncharacterized protein OS=Trypanosoma cruzi (strain CL Brener) GN=Tc00.1047053507831.50 PE=4 SV=1 - [Q4DI68_TRYCC]	5.4575	9.48	2	7	7	8	1.16863e+06	939	108.462	6.03662	6.06768
K2N200	Translation initiation factor eIF2B delta subunit, putative OS=Trypanosoma cruzi marinkellei GN=MOQ_004163 PE=3 SV=1 - [K2N200_TRYCR]	6.3677	6.89	3	3	3	6	1.16831e+06	610	65.1983	6.87354	6.06756
Q4DHB2	Pantothenate kinase subunit, putative OS=Trypanosoma cruzi (strain CL Brener) GN=Tc00.1047053511153.120 PE=4 SV=1 - [Q4DHB2_TRYCC]	5.81048	3.65	2	5	5	7	1.16127e+06	1480	164.03	8.00146	6.06493
K2NAH8	Uncharacterized protein OS=Trypanosoma cruzi marinkellei GN=MOQ_004269 PE=4 SV=1 - [K2NAH8_TRYCR]	0	6.05	4	2	2	2	1.16001e+06	281	31.5715	5.37646	6.06446
Q4DH63	Uncharacterized protein OS=Trypanosoma cruzi (strain CL Brener) GN=Tc00.1047053509207.50 PE=4 SV=1 - [Q4DH63_TRYCC]	6.29117	10.21	2	3	3	5	1.15466e+06	421	45.5307	7.21045	6.06246
V5DL00	Uncharacterized protein OS=Trypanosoma cruzi Dm28c GN=TCDM_03229 PE=4 SV=1 - [V5DL00_TRYCR]	4.3657	15.35	1	5	5	10	1.15215e+06	430	47.8593	5.2749	6.06151
V5DNT3	Uncharacterized protein OS=Trypanosoma cruzi Dm28c GN=TCDM_02083 PE=4 SV=1 - [V5DNT3_TRYCR]	4.2067	6.32	1	3	3	5	1.14984e+06	585	63.2571	6.11279	6.06064
K2NC88	Uncharacterized protein OS=Trypanosoma cruzi marinkellei GN=MOQ_003663 PE=4 SV=1 - [K2NC88_TRYCR]	0	5.2	1	2	2	2	1.14769e+06	481	55.3843	8.77783	6.05982
V5BQF7	Uncharacterized protein OS=Trypanosoma cruzi Dm28c GN=TCDM_02802 PE=4 SV=1 - [V5BQF7_TRYCR]	2.03088	5.47	1	3	3	4	1.14107e+06	713	79.9151	6.65381	6.05731
K2M7Z5	Uncharacterized protein (Fragment) OS=Trypanosoma cruzi marinkellei GN=MOQ_005046 PE=4 SV=1 - [K2M7Z5_TRYCR]	1.87155	6.62	3	2	2	3	1.13826e+06	302	34.343	6.63916	6.05624
Q4DPE4	Uncharacterized protein OS=Trypanosoma cruzi (strain CL Brener) GN=Tc00.1047053507625.120 PE=4 SV=1 - [Q4DPE4_TRYCC]	5.54452	19.59	2	2	2	4	1.13526e+06	148	16.9328	9.5542	6.0551
V5BHP8	Uncharacterized protein OS=Trypanosoma cruzi Dm28c GN=TCDM_08037 PE=4 SV=1 - [V5BHP8_TRYCR]	0	3.61	1	2	2	2	1.13475e+06	941	104.501	5.2876	6.0549
V5BHI1	Uncharacterized protein OS=Trypanosoma cruzi Dm28c GN=TCDM_06009 PE=4 SV=1 - [V5BHI1_TRYCR]	0	3.32	3	2	2	2	1.13444e+06	723	83.8574	7.63525	6.05478
Q4DRB5	Uncharacterized protein OS=Trypanosoma cruzi (strain CL Brener) GN=Tc00.1047053509693.160 PE=4 SV=1 - [Q4DRB5_TRYCC]	7.06212	8.55	2	5	5	8	1.13198e+06	725	79.6464	6.62451	6.05384
K2N232	Uncharacterized protein OS=Trypanosoma cruzi marinkellei GN=MOQ_002566 PE=4 SV=1 - [K2N232_TRYCR]	0	2.58	3	2	2	2	1.13079e+06	582	67.406	5.12256	6.05338
Q4DUP6	Phosphoinositide phospholipase C OS=Trypanosoma cruzi (strain CL Brener) GN=Tc00.1047053504149.160 PE=4 SV=1 - [Q4DUP6_TRYCC]	3.81104	7.92	1	5	5	7	1.12866e+06	720	81.2773	6.16357	6.05256
V5DN54	Uncharacterized protein OS=Trypanosoma cruzi Dm28c GN=TCDM_02393 PE=4 SV=1 - [V5DN54_TRYCR]	8.79914	7.21	1	3	3	6	1.12718e+06	499	55.5951	8.14795	6.05199
Q4DKQ2	Acyl carrier protein OS=Trypanosoma cruzi (strain CL Brener) GN=Tc00.1047053511867.140 PE=3 SV=1 - [Q4DKQ2_TRYCC]	3.11846	18.82	1	2	2	2	1.12713e+06	170	19.1119	5.90967	6.05198
V5BSD7	Uncharacterized protein OS=Trypanosoma cruzi Dm28c GN=TCDM_00565 PE=4 SV=1 - [V5BSD7_TRYCR]	6.76872	2.73	1	4	4	8	1.12531e+06	1722	189.419	4.88135	6.05127
V5BM72	Uncharacterized protein OS=Trypanosoma cruzi Dm28c GN=TCDM_04037 PE=4 SV=1 - [V5BM72_TRYCR]	3.13622	9.16	3	1	7	10	1.11868e+06	808	91.8042	5.52881	6.04871
Q4DE75	Uncharacterized protein OS=Trypanosoma cruzi (strain CL Brener) GN=Tc00.1047053506375.90 PE=4 SV=1 - [Q4DE75_TRYCC]	2.00363	16.82	2	3	3	5	1.11665e+06	220	25.336	9.08545	6.04792
V5B3T2	Phosphoinositide-binding protein OS=Trypanosoma cruzi Dm28c GN=TCDM_03350 PE=4 SV=1 - [V5B3T2_TRYCR]	8.85819	10.9	1	4	4	5	1.11438e+06	422	48.2607	7.29834	6.04703
V5B9B2	Uncharacterized protein OS=Trypanosoma cruzi Dm28c GN=TCDM_09735 PE=4 SV=1 - [V5B9B2_TRYCR]	4.0935	7.96	2	1	4	5	1.113e+06	641	71.8571	8.63135	6.04649
V5DBD1	Phosphonopyruvate decarboxylase OS=Trypanosoma cruzi Dm28c GN=TCDM_07117 PE=4 SV=1 - [V5DBD1_TRYCR]	4.32444	9.73	1	4	4	4	1.11158e+06	452	49.2111	6.58057	6.04594
Q4CU59	Uncharacterized protein (Fragment) OS=Trypanosoma cruzi (strain CL Brener) GN=Tc00.1047053503581.10 PE=4 SV=1 - [Q4CU59_TRYCC]	0	7.17	3	3	3	4	1.11131e+06	530	58.2336	8.77783	6.04583
Q4E0Q6	Uncharacterized protein OS=Trypanosoma cruzi (strain CL Brener) GN=Tc00.1047053506297.130 PE=4 SV=1 - [Q4E0Q6_TRYCC]	2.04196	7.96	3	3	3	5	1.10841e+06	465	53.1202	9.27588	6.0447
V5BKN5	Uncharacterized protein OS=Trypanosoma cruzi Dm28c GN=TCDM_04673 PE=4 SV=1 - [V5BKN5_TRYCR]	4.56568	7.17	1	2	2	4	1.10724e+06	516	56.6597	5.89697	6.04424
V5D3A1	Uncharacterized protein OS=Trypanosoma cruzi Dm28c GN=TCDM_10404 PE=4 SV=1 - [V5D3A1_TRYCR]	4.8802	5.22	2	3	3	3	1.1022e+06	709	76.5879	5.97314	6.04226
Q4CQ54	Uncharacterized protein (Fragment) OS=Trypanosoma cruzi (strain CL Brener) GN=Tc00.1047053508463.29 PE=4 SV=1 - [Q4CQ54_TRYCC]	5.81177	11.19	4	2	2	3	1.09822e+06	268	29.5559	7.1958	6.04069
Q4DUD1	Uncharacterized protein OS=Trypanosoma cruzi (strain CL Brener) GN=Tc00.1047053506625.100 PE=4 SV=1 - [Q4DUD1_TRYCC]	1.64265	4.65	3	2	2	4	1.09817e+06	409	46.5697	10.0669	6.04067
K2N5P8	Uncharacterized protein OS=Trypanosoma cruzi marinkellei GN=MOQ_006233 PE=4 SV=1 - [K2N5P8_TRYCR]	2.18303	6	1	3	3	4	1.098e+06	950	107.082	6.72705	6.0406
Q4DPH9	Uncharacterized protein (Fragment) OS=Trypanosoma cruzi (strain CL Brener) GN=Tc00.1047053510861.14 PE=4 SV=1 - [Q4DPH9_TRYCC]	2.1786	2	1	2	2	4	1.09228e+06	1848	208.786	6.37939	6.03833
Q4DJ19	35 kDa cyclophilin, putative OS=Trypanosoma cruzi (strain CL Brener) GN=Tc00.1047053504797.100 PE=4 SV=1 - [Q4DJ19_TRYCC]	6.53015	10.71	2	2	2	4	1.08904e+06	308	35.0666	5.52881	6.03704
Q8WTN6	Aspartate carbamoyltransferase OS=Trypanosoma cruzi GN=tcact1 PE=3 SV=2 - [Q8WTN6_TRYCR]	7.42008	15.6	1	4	4	5	1.08744e+06	327	35.9507	7.02002	6.0364
V5B7Q3	Uncharacterized protein OS=Trypanosoma cruzi Dm28c GN=TCDM_08517 PE=4 SV=1 - [V5B7Q3_TRYCR]	11.271	8.91	4	7	7	9	1.08426e+06	932	106.202	5.41455	6.03513
Q4E3J6	Uncharacterized protein OS=Trypanosoma cruzi (strain CL Brener) GN=Tc00.1047053510329.170 PE=4 SV=1 - [Q4E3J6_TRYCC]	0	2.7	2	2	2	2	1.08179e+06	1074	120.237	5.14795	6.03414
V5B9J3	Uncharacterized protein OS=Trypanosoma cruzi Dm28c GN=TCDM_07637 PE=4 SV=1 - [V5B9J3_TRYCR]	5.86128	5.67	1	3	3	4	1.07948e+06	758	80.5861	6.62451	6.03322
V5AWF3	Uncharacterized protein OS=Trypanosoma cruzi Dm28c GN=TCDM_06572 PE=4 SV=1 - [V5AWF3_TRYCR]	6.60353	22.7	2	4	4	7	1.07922e+06	326	36.0458	8.89502	6.03311
K2N9B5	Extracellular receptor, putative OS=Trypanosoma cruzi marinkellei GN=MOQ_004739 PE=4 SV=1 - [K2N9B5_TRYCR]	1.87886	3.27	4	3	3	4	1.07815e+06	888	97.6841	6.11279	6.03268
Q4CW23	Uncharacterized protein OS=Trypanosoma cruzi (strain CL Brener) GN=Tc00.1047053504001.10 PE=4 SV=1 - [Q4CW23_TRYCC]	6.87172	31.97	2	3	3	8	1.07796e+06	122	13.4561	9.11475	6.0326
Q4D578	Serine/threonine-protein kinase TOR OS=Trypanosoma cruzi (strain CL Brener) GN=Tc00.1047053510689.40 PE=3 SV=1 - [Q4D578_TRYCC]	4.25404	1.56	2	2	2	4	1.07674e+06	2434	274.354	7.04932	6.03211
K2NC20	Vesicle-associated membrane protein, putative OS=Trypanosoma cruzi marinkellei GN=MOQ_009723 PE=3 SV=1 - [K2NC20_TRYCR]	4.2811	18.02	4	4	4	5	1.07514e+06	222	25.218	8.88037	6.03147
V5BQ71	Uncharacterized protein OS=Trypanosoma cruzi Dm28c GN=TCDM_04687 PE=4 SV=1 - [V5BQ71_TRYCR]	7.37535	7.18	1	4	4	7	1.07351e+06	682	78.2842	6.21436	6.0308
Q4DJ36	Uncharacterized protein OS=Trypanosoma cruzi (strain CL Brener) GN=Tc00.1047053511239.90 PE=4 SV=1 - [Q4DJ36_TRYCC]	0	7.59	2	2	5	6	1.07183e+06	869	96.5766	7.31299	6.03013
V5ANE6	Cullin 2 OS=Trypanosoma cruzi Dm28c GN=TCDM_10118 PE=3 SV=1 - [V5ANE6_TRYCR]	5.13119	12	4	4	4	7	1.0709e+06	400	45.3219	7.03467	6.02975
V5BEI8	Ethanolamine-phosphate cytidylyltransferase OS=Trypanosoma cruzi Dm28c GN=TCDM_05278 PE=4 SV=1 - [V5BEI8_TRYCR]	3.66445	5.86	4	2	2	5	1.06727e+06	461	51.1847	8.73389	6.02828
V5DCR9	Replication Factor A 28 kDa subunit OS=Trypanosoma cruzi Dm28c GN=TCDM_06470 PE=4 SV=1 - [V5DCR9_TRYCR]	0	17.89	3	3	3	4	1.06576e+06	190	20.6294	8.88037	6.02766
Q4DEM5	Uncharacterized protein OS=Trypanosoma cruzi (strain CL Brener) GN=Tc00.1047053507941.10 PE=4 SV=1 - [Q4DEM5_TRYCC]	1.75625	3.42	2	2	2	2	1.06569e+06	818	94.1044	5.93506	6.02763
V5BIA7	Uncharacterized protein OS=Trypanosoma cruzi Dm28c GN=TCDM_07781 PE=4 SV=1 - [V5BIA7_TRYCR]	3.71336	7.16	3	7	7	8	1.06311e+06	1187	129.86	8.01611	6.02658
K2MVZ1	Multidrug resistance-associated protein, putative (Fragment) OS=Trypanosoma cruzi marinkellei GN=MOQ_006299 PE=4 SV=1 - [K2MVZ1_TRYCR]	7.05845	3.21	1	2	2	3	1.06215e+06	810	89.2643	6.50732	6.02619
Q4CLM5	Uncharacterized protein (Fragment) OS=Trypanosoma cruzi (strain CL Brener) GN=Tc00.1047053510009.19 PE=4 SV=1 - [Q4CLM5_TRYCC]	1.96008	9.54	2	2	2	2	1.05608e+06	241	26.5811	6.62451	6.0237
A0A189XHE2	Trans-sialidase-related protein OS=Trypanosoma cruzi PE=2 SV=1 - [A0A189XHE2_TRYCR]	0	10.54	3	4	4	5	1.0559e+06	721	78.0204	6.49365	6.02362
V5AWT4	Endosomal trafficking protein RME-8 OS=Trypanosoma cruzi Dm28c GN=TCDM_06340 PE=4 SV=1 - [V5AWT4_TRYCR]	9.26413	3.12	1	1	3	5	1.05449e+06	1154	132.714	7.21045	6.02304
K2NLK6	Copper homeostasis protein, putative OS=Trypanosoma cruzi marinkellei GN=MOQ_006415 PE=3 SV=1 - [K2NLK6_TRYCR]	3.72449	12.26	3	2	2	3	1.05306e+06	212	23.1971	7.41553	6.02245
Q4DJZ9	Uncharacterized protein OS=Trypanosoma cruzi (strain CL Brener) GN=Tc00.1047053509671.50 PE=4 SV=1 - [Q4DJZ9_TRYCC]	2.72176	8.58	2	2	2	3	1.05042e+06	408	45.956	10.0229	6.02136
V5AW68	Methionyl-tRNA formyltransferase OS=Trypanosoma cruzi Dm28c GN=TCDM_06664 PE=4 SV=1 - [V5AW68_TRYCR]	8.15114	3.57	1	2	2	5	1.04984e+06	644	71.0752	8.42627	6.02112
Q4DAX6	Uncharacterized protein OS=Trypanosoma cruzi (strain CL Brener) GN=Tc00.1047053506579.110 PE=4 SV=1 - [Q4DAX6_TRYCC]	2.49411	4.5	1	2	2	3	1.04577e+06	977	108.536	5.8335	6.01944
V5DJS7	Dihydroxyacetone phosphate acyltransferase OS=Trypanosoma cruzi Dm28c GN=TCDM_03538 PE=4 SV=1 - [V5DJS7_TRYCR]	2.13205	1.98	1	2	2	4	1.04383e+06	1213	135.542	8.23584	6.01863
V5D844	Uncharacterized protein OS=Trypanosoma cruzi Dm28c GN=TCDM_08538 PE=4 SV=1 - [V5D844_TRYCR]	1.82106	3.45	1	2	2	4	1.04098e+06	550	60.7405	6.771	6.01744
Q4D4Z3	Uncharacterized protein OS=Trypanosoma cruzi (strain CL Brener) GN=Tc00.1047053506729.40 PE=4 SV=1 - [Q4D4Z3_TRYCC]	5.00819	4.69	4	3	3	4	1.04066e+06	725	81.9266	8.51416	6.01731
V5BHJ6	Putative ABC transporter OS=Trypanosoma cruzi Dm28c GN=TCDM_04134 PE=4 SV=1 - [V5BHJ6_TRYCR]	5.90783	8.07	1	2	2	4	1.03799e+06	384	42.2915	6.53662	6.01619
V5DFD4	ABC transporter OS=Trypanosoma cruzi Dm28c GN=TCDM_05370 PE=4 SV=1 - [V5DFD4_TRYCR]	4.86794	13.47	1	5	5	8	1.03291e+06	594	66.7186	6.59521	6.01406
Q4CVG3	1,2-dihydroxy-3-keto-5-methylthiopentene dioxygenase homolog OS=Trypanosoma cruzi (strain CL Brener) GN=Tc00.1047053507873.60 PE=3 SV=1 - [Q4CVG3_TRYCC]	0	13.12	3	3	3	4	1.03061e+06	282	33.5993	6.60986	6.0131
K2NJP7	Uncharacterized protein OS=Trypanosoma cruzi marinkellei GN=MOQ_000138 PE=4 SV=1 - [K2NJP7_TRYCR]	0	2.49	3	2	2	3	1.02972e+06	1044	114.341	7.34229	6.01272
Q4DZK7	Uncharacterized protein OS=Trypanosoma cruzi (strain CL Brener) GN=Tc00.1047053508799.80 PE=4 SV=1 - [Q4DZK7_TRYCC]	3.71626	11.5	3	9	9	12	1.02896e+06	1061	121.189	5.99854	6.0124
Q4D1R0	Ubiquitin carboxyl-terminal hydrolase OS=Trypanosoma cruzi (strain CL Brener) GN=Tc00.1047053510945.10 PE=3 SV=1 - [Q4D1R0_TRYCC]	12.7302	19.68	2	5	5	9	1.02616e+06	310	34.6007	4.94482	6.01121
Q4CS16	3-methylcrotonyl-CoA carboxylase, putative OS=Trypanosoma cruzi (strain CL Brener) GN=Tc00.1047053504835.20 PE=4 SV=1 - [Q4CS16_TRYCC]	0	3.53	3	2	2	2	1.02033e+06	679	75.0552	7.21045	6.00874
Q4DAU6	Uncharacterized protein OS=Trypanosoma cruzi (strain CL Brener) GN=Tc00.1047053507739.70 PE=4 SV=1 - [Q4DAU6_TRYCC]	1.60149	6.78	3	2	2	2	1.01828e+06	428	49.1661	5.07178	6.00787
Q4CPP0	Co-chaperone GrpE, putative OS=Trypanosoma cruzi (strain CL Brener) GN=Tc00.1047053507929.20 PE=3 SV=1 - [Q4CPP0_TRYCC]	1.67913	9.13	1	2	2	3	1.01643e+06	219	24.2918	8.48486	6.00708
Q4CUZ7	Uncharacterized protein OS=Trypanosoma cruzi (strain CL Brener) GN=Tc00.1047053508267.10 PE=4 SV=1 - [Q4CUZ7_TRYCC]	3.65909	4.06	1	2	2	4	1.01441e+06	789	85.2797	9.65674	6.00622
Q4DDK6	Uncharacterized protein OS=Trypanosoma cruzi (strain CL Brener) GN=Tc00.1047053511293.90 PE=4 SV=1 - [Q4DDK6_TRYCC]	1.65905	7.24	4	3	3	5	1.0137e+06	539	59.1893	6.21436	6.00591
Q4DAV0	Uncharacterized protein OS=Trypanosoma cruzi (strain CL Brener) GN=Tc00.1047053507739.30 PE=4 SV=1 - [Q4DAV0_TRYCC]	4.50826	7.39	1	3	3	3	1.01194e+06	663	73.8169	7.10791	6.00516
V5BD21	Uncharacterized protein OS=Trypanosoma cruzi Dm28c GN=TCDM_00223 PE=4 SV=1 - [V5BD21_TRYCR]	4.54762	9.09	1	3	3	4	1.01179e+06	407	44.6851	8.45557	6.00509
V5BB27	Uncharacterized protein OS=Trypanosoma cruzi Dm28c GN=TCDM_06905 PE=3 SV=1 - [V5BB27_TRYCR]	4.88314	3.59	3	2	2	2	1.00997e+06	724	79.2587	7.73779	6.00431
K2MR15	Uncharacterized protein OS=Trypanosoma cruzi marinkellei GN=MOQ_002063 PE=4 SV=1 - [K2MR15_TRYCR]	4.32767	12.32	4	2	2	3	1.00926e+06	203	23.033	8.52881	6.004
V5DHL8	Proteasome regulatory non-ATPase subunit OS=Trypanosoma cruzi Dm28c GN=TCDM_04446 PE=4 SV=1 - [V5DHL8_TRYCR]	1.68512	12.77	3	1	4	5	1.00831e+06	274	31.8647	6.55127	6.00359
Q4DYS3	Uncharacterized protein OS=Trypanosoma cruzi (strain CL Brener) GN=Tc00.1047053507641.40 PE=4 SV=1 - [Q4DYS3_TRYCC]	0	2.21	1	1	3	3	1.00797e+06	1535	167.643	6.12549	6.00345
Q4DXK7	Uncharacterized protein OS=Trypanosoma cruzi (strain CL Brener) GN=Tc00.1047053506195.190 PE=4 SV=1 - [Q4DXK7_TRYCC]	3.13622	11.11	3	1	7	8	1.00633e+06	783	89.0928	5.42725	6.00274
V5BB90	Dihydrolipoamide dehydrogenase OS=Trypanosoma cruzi Dm28c GN=TCDM_10743 PE=4 SV=1 - [V5BB90_TRYCR]	3.77216	11.45	3	6	6	7	1.00521e+06	550	60.998	7.84033	6.00225
V5D8L4	Cleavage and polyadenylation specificity factor 30 kDa subunit OS=Trypanosoma cruzi Dm28c GN=TCDM_08235 PE=4 SV=1 - [V5D8L4_TRYCR]	1.74447	5.44	1	2	2	5	1.00329e+06	294	34.1014	8.42627	6.00142
Q4E0R0	Uncharacterized protein OS=Trypanosoma cruzi (strain CL Brener) GN=Tc00.1047053506297.80 PE=4 SV=1 - [Q4E0R0_TRYCC]	0	3	3	2	2	3	1.00235e+06	868	96.0004	5.45264	6.00102
Q4DXX2	Uncharacterized protein OS=Trypanosoma cruzi (strain CL Brener) GN=Tc00.1047053510431.220 PE=4 SV=1 - [Q4DXX2_TRYCC]	5.81661	5.9	2	3	3	5	998543	576	64.8241	4.7417	5.99937
K2MKU0	Uncharacterized protein OS=Trypanosoma cruzi marinkellei GN=MOQ_008502 PE=3 SV=1 - [K2MKU0_TRYCR]	0	9	3	2	2	3	994839	200	22.4734	5.69385	5.99775
V5BNU6	Uncharacterized protein OS=Trypanosoma cruzi Dm28c GN=TCDM_01744 PE=4 SV=1 - [V5BNU6_TRYCR]	5.76773	8.14	1	2	2	5	994433	307	33.3064	9.93506	5.99758
K2MEB2	Uncharacterized protein OS=Trypanosoma cruzi marinkellei GN=MOQ_002569 PE=4 SV=1 - [K2MEB2_TRYCR]	0	0.79	1	1	2	2	985383	1909	212.944	6.354	5.9936
Q4DJ30	Acidocalcisomal exopolyphosphatase, putative OS=Trypanosoma cruzi (strain CL Brener) GN=Tc00.1047053504797.10 PE=4 SV=1 - [Q4DJ30_TRYCC]	2.0842	6.79	3	3	3	5	982690	383	43.0013	6.34131	5.99242
V5DH11	La RNA binding protein OS=Trypanosoma cruzi Dm28c GN=TCDM_04685 PE=4 SV=1 - [V5DH11_TRYCR]	0	9.82	2	3	3	4	979765	336	37.8805	8.95361	5.99112
V5BNT4	Uncharacterized protein OS=Trypanosoma cruzi Dm28c GN=TCDM_05241 PE=4 SV=1 - [V5BNT4_TRYCR]	4.90838	16	2	4	4	6	977062	300	34.2004	8.29443	5.98992
V5BUE9	Uncharacterized protein OS=Trypanosoma cruzi Dm28c GN=TCDM_03146 PE=4 SV=1 - [V5BUE9_TRYCR]	0	7.33	2	3	3	3	976445	532	60.1566	6.82959	5.98965
V5BJK6	Dynein intermediate chain OS=Trypanosoma cruzi Dm28c GN=TCDM_07165 PE=4 SV=1 - [V5BJK6_TRYCR]	5.8766	2.67	4	2	2	4	973432	823	91.5893	5.12256	5.98831
V5BMM9	DNA-directed rna polymerase I largest subunit OS=Trypanosoma cruzi Dm28c GN=TCDM_03868 PE=4 SV=1 - [V5BMM9_TRYCR]	3.25266	3.65	1	5	5	7	973145	1587	177.843	7.02002	5.98818
Q4DGU2	Uncharacterized protein OS=Trypanosoma cruzi (strain CL Brener) GN=Tc00.1047053507081.70 PE=4 SV=1 - [Q4DGU2_TRYCC]	0	2.59	2	1	2	2	969368	733	81.0337	7.76709	5.98649
V5DB47	Uncharacterized protein OS=Trypanosoma cruzi Dm28c GN=TCDM_07170 PE=4 SV=1 - [V5DB47_TRYCR]	4.19957	3.99	1	2	2	3	968921	902	99.082	8.17725	5.98629
V5BD93	ABC transporter OS=Trypanosoma cruzi Dm28c GN=TCDM_09943 PE=4 SV=1 - [V5BD93_TRYCR]	5.37436	7.51	1	4	4	9	967973	639	73.4848	7.6792	5.98586
V5BMA7	Uncharacterized protein OS=Trypanosoma cruzi Dm28c GN=TCDM_04079 PE=4 SV=1 - [V5BMA7_TRYCR]	3.60309	2.42	1	2	2	3	965929	1033	114.056	6.58057	5.98494
Q4D758	Uncharacterized protein OS=Trypanosoma cruzi (strain CL Brener) GN=Tc00.1047053504071.20 PE=4 SV=1 - [Q4D758_TRYCC]	5.92377	3.04	2	2	2	4	965671	757	82.896	5.65576	5.98483
Q4DDZ3	Thioredoxin-like protein, putative OS=Trypanosoma cruzi (strain CL Brener) GN=Tc00.1047053508303.65 PE=4 SV=1 - [Q4DDZ3_TRYCC]	5.03262	15.18	1	4	4	6	964677	257	29.4167	6.43018	5.98438
Q4DG77	Uncharacterized protein OS=Trypanosoma cruzi (strain CL Brener) GN=Tc00.1047053506201.120 PE=4 SV=1 - [Q4DG77_TRYCC]	3.7304	12.46	2	2	2	2	959719	281	30.5282	5.57959	5.98214
B5U6U4	AAA ATPase-like protein G8 OS=Trypanosoma cruzi GN=G8 PE=3 SV=1 - [B5U6U4_TRYCR]	7.75288	11.14	2	3	3	5	959568	395	43.5898	8.6167	5.98208
V5B0W6	Uncharacterized protein OS=Trypanosoma cruzi Dm28c GN=TCDM_04471 PE=4 SV=1 - [V5B0W6_TRYCR]	3.97681	5.88	1	2	2	5	951221	578	63.1852	7.92822	5.97828
V5AW74	U5 small nuclear ribonucleoprotein component OS=Trypanosoma cruzi Dm28c GN=TCDM_06669 PE=4 SV=1 - [V5AW74_TRYCR]	1.88387	3.44	2	2	2	2	948322	958	104.413	5.50342	5.97696
Q4CY95	Uncharacterized protein OS=Trypanosoma cruzi (strain CL Brener) GN=Tc00.1047053511543.40 PE=4 SV=1 - [Q4CY95_TRYCC]	5.37722	4.64	3	4	4	6	946611	927	101.467	5.60498	5.97617
V5BFT5	Uncharacterized protein OS=Trypanosoma cruzi Dm28c GN=TCDM_04821 PE=4 SV=1 - [V5BFT5_TRYCR]	2.00999	13.82	1	2	2	3	943916	246	27.6228	6.31592	5.97493
K2NJ61	Uncharacterized protein OS=Trypanosoma cruzi marinkellei GN=MOQ_002014 PE=4 SV=1 - [K2NJ61_TRYCR]	1.8217	7.37	3	2	2	2	940748	380	41.7945	6.55127	5.97347
Q4DMV1	Uncharacterized protein OS=Trypanosoma cruzi (strain CL Brener) GN=Tc00.1047053511517.10 PE=4 SV=1 - [Q4DMV1_TRYCC]	0	6.21	1	1	2	4	934510	451	50.6631	6.7417	5.97058
V5AQX9	Uncharacterized protein OS=Trypanosoma cruzi Dm28c GN=TCDM_09087 PE=4 SV=1 - [V5AQX9_TRYCR]	3.46968	3.98	1	2	2	3	932600	527	59.435	9.20264	5.9697
K2MQ55	Cytosolic factor SEC14, putative,phosphatidylinositol/phosphatidylcholine transfer protein, putative OS=Trypanosoma cruzi marinkellei GN=MOQ_008501 PE=4 SV=1 - [K2MQ55_TRYCR]	1.99288	5.06	3	2	2	4	931945	395	44.8079	6.96143	5.96939
V5ARY9	Serine/threonine protein phosphatase OS=Trypanosoma cruzi Dm28c GN=TCDM_08628 PE=4 SV=1 - [V5ARY9_TRYCR]	0	4.65	2	2	2	4	931935	667	71.4797	8.14795	5.96939
V5BCM3	Acyl-CoA binding protein OS=Trypanosoma cruzi Dm28c GN=TCDM_08242 PE=4 SV=1 - [V5BCM3_TRYCR]	4.28263	6.92	1	3	3	4	931766	751	83.3331	5.2749	5.96931
V5B6T4	Uncharacterized protein OS=Trypanosoma cruzi Dm28c GN=TCDM_10684 PE=4 SV=1 - [V5B6T4_TRYCR]	3.48125	1.75	1	2	2	4	926076	1083	122.677	6.80029	5.96665
V5BCM0	Uncharacterized protein OS=Trypanosoma cruzi Dm28c GN=TCDM_06177 PE=4 SV=1 - [V5BCM0_TRYCR]	5.43885	7.45	2	2	2	5	925583	376	42.1652	7.18115	5.96642
V5BBX7	DNA-directed RNA polymerase OS=Trypanosoma cruzi Dm28c GN=TCDM_00574 PE=4 SV=1 - [V5BBX7_TRYCR]	0	10.18	1	2	2	3	922820	393	43.1584	6.65381	5.96512
Q4D4N6	SURF1-like protein OS=Trypanosoma cruzi (strain CL Brener) GN=Tc00.1047053511847.50 PE=3 SV=1 - [Q4D4N6_TRYCC]	4.90404	9.31	3	3	3	4	917383	333	38.2836	9.37842	5.96255
Q4CR35	Exosome component CSL4, putative OS=Trypanosoma cruzi (strain CL Brener) GN=Tc00.1047053506219.30 PE=4 SV=1 - [Q4CR35_TRYCC]	6.14308	11.33	3	2	2	4	916016	256	27.5739	8.41162	5.9619
V5BTL3	Uncharacterized protein OS=Trypanosoma cruzi Dm28c GN=TCDM_14271 PE=4 SV=1 - [V5BTL3_TRYCR]	0	25.81	1	2	2	2	914779	124	14.7913	5.19873	5.96132
Q4DBR1	L-ribulokinase, putative OS=Trypanosoma cruzi (strain CL Brener) GN=Tc00.1047053508625.150 PE=4 SV=1 - [Q4DBR1_TRYCC]	4.05845	7.03	1	3	3	5	913755	569	62.383	6.27783	5.96083
V5BQK1	Uncharacterized protein OS=Trypanosoma cruzi Dm28c GN=TCDM_01226 PE=4 SV=1 - [V5BQK1_TRYCR]	0	7.25	2	3	3	3	911256	455	51.4861	5.56689	5.95964
V5AUA2	Uncharacterized protein OS=Trypanosoma cruzi Dm28c GN=TCDM_07522 PE=4 SV=1 - [V5AUA2_TRYCR]	4.01514	3.28	1	3	3	4	907560	1006	113.067	5.64307	5.95788
Q4DCH7	Uncharacterized protein OS=Trypanosoma cruzi (strain CL Brener) GN=Tc00.1047053508859.30 PE=4 SV=1 - [Q4DCH7_TRYCC]	1.64871	8.36	2	2	2	3	904771	275	32.3532	9.30518	5.95654
Q4CTE7	Uncharacterized protein OS=Trypanosoma cruzi (strain CL Brener) GN=Tc00.1047053510717.40 PE=4 SV=1 - [Q4CTE7_TRYCC]	1.6504	14.65	2	2	2	5	902634	198	23.2798	9.39307	5.95551
K2NLA3	Uncharacterized protein OS=Trypanosoma cruzi marinkellei GN=MOQ_006547 PE=4 SV=1 - [K2NLA3_TRYCR]	1.81127	13.18	2	2	2	3	900026	220	25.7103	9.89111	5.95426
Q4D5C1	Uncharacterized protein (Fragment) OS=Trypanosoma cruzi (strain CL Brener) GN=Tc00.1047053508111.40 PE=4 SV=1 - [Q4D5C1_TRYCC]	11.0865	2.12	1	7	7	12	898619	4433	493.691	6.43018	5.95358
Q4DAK5	Uncharacterized protein OS=Trypanosoma cruzi (strain CL Brener) GN=Tc00.1047053511467.70 PE=4 SV=1 - [Q4DAK5_TRYCC]	3.70067	7.07	3	2	2	6	895296	311	34.5856	8.85107	5.95197
Q4CYN4	Uncharacterized protein OS=Trypanosoma cruzi (strain CL Brener) GN=Tc00.1047053511231.69 PE=4 SV=1 - [Q4CYN4_TRYCC]	2.11396	9.23	2	2	2	3	893622	325	36.9394	6.48096	5.95115
V5DH61	Protein kinase OS=Trypanosoma cruzi Dm28c GN=TCDM_04577 PE=4 SV=1 - [V5DH61_TRYCR]	9.41255	3.51	1	3	3	5	890232	1253	138.812	6.7417	5.9495
V5B0Z2	Uncharacterized protein OS=Trypanosoma cruzi Dm28c GN=TCDM_11208 PE=4 SV=1 - [V5B0Z2_TRYCR]	8.01262	8.99	1	4	4	7	887679	567	62.9289	6.49365	5.94826
V5BHP4	Nucleoporin OS=Trypanosoma cruzi Dm28c GN=TCDM_05985 PE=4 SV=1 - [V5BHP4_TRYCR]	6.39583	5.88	1	6	6	8	884421	1326	146.93	6.50732	5.94666
V5BF76	CDC16 OS=Trypanosoma cruzi Dm28c GN=TCDM_05029 PE=4 SV=1 - [V5BF76_TRYCR]	3.9901	4.49	1	3	3	5	883329	824	91.3966	7.47412	5.94612
V5BM10	Mitochondrial DNA polymerase I protein D OS=Trypanosoma cruzi Dm28c GN=TCDM_04104 PE=4 SV=1 - [V5BM10_TRYCR]	9.50187	4.5	3	5	5	11	879323	1555	175.757	7.94287	5.94415
V5D4R1	Choline/carnitine O-acyltransferase OS=Trypanosoma cruzi Dm28c GN=TCDM_09869 PE=4 SV=1 - [V5D4R1_TRYCR]	5.7833	5.67	1	4	4	5	876570	793	91.3483	8.6167	5.94279
Q4D2T0	Dual-specificity protein phosphatase, putative (Fragment) OS=Trypanosoma cruzi (strain CL Brener) GN=Tc00.1047053509779.60 PE=4 SV=1 - [Q4D2T0_TRYCC]	0	5.33	3	2	2	4	866268	375	41.5839	8.44092	5.93765
V5BCH2	Rac serine-threonine kinase OS=Trypanosoma cruzi Dm28c GN=TCDM_08305 PE=3 SV=1 - [V5BCH2_TRYCR]	4.44002	10.71	2	3	3	4	862722	392	44.9141	8.92432	5.93587
Q4DQ86	ATPase, putative OS=Trypanosoma cruzi (strain CL Brener) GN=Tc00.1047053508387.130 PE=4 SV=1 - [Q4DQ86_TRYCC]	1.80285	4.84	3	2	2	3	859814	475	54.7749	7.47412	5.9344
K2M518	Uncharacterized protein OS=Trypanosoma cruzi marinkellei GN=MOQ_006198 PE=3 SV=1 - [K2M518_TRYCR]	3.61149	5.23	2	4	4	4	859125	707	78.4876	8.27979	5.93406
K2N040	Uncharacterized protein OS=Trypanosoma cruzi marinkellei GN=MOQ_003469 PE=4 SV=1 - [K2N040_TRYCR]	2.23986	1.1	1	1	2	2	856049	1631	180.578	5.92236	5.9325
V5B673	Unspecified product OS=Trypanosoma cruzi Dm28c GN=TCDM_02449 PE=4 SV=1 - [V5B673_TRYCR]	12.2639	3.33	1	2	7	12	855925	2553	291.902	6.20166	5.93244
V5DS11	Uncharacterized protein OS=Trypanosoma cruzi Dm28c GN=TCDM_00998 PE=4 SV=1 - [V5DS11_TRYCR]	6.17989	7.63	1	2	2	3	852669	655	71.4198	7.51807	5.93078
Q94798	Surface protein-1 OS=Trypanosoma cruzi PE=2 SV=1 - [Q94798_TRYCR]	1.85505	4.42	1	2	2	3	852569	678	73.5641	6.49365	5.93073
V5B9T6	Uncharacterized protein OS=Trypanosoma cruzi Dm28c GN=TCDM_01120 PE=4 SV=1 - [V5B9T6_TRYCR]	5.42837	7.39	1	3	3	4	851614	514	58.5597	7.06396	5.93024
Q4D9Z2	Uncharacterized protein OS=Trypanosoma cruzi (strain CL Brener) GN=Tc00.1047053511365.10 PE=4 SV=1 - [Q4D9Z2_TRYCC]	8.78023	7.09	3	3	3	6	844230	522	56.8941	8.03076	5.92646
Q4D9L7	Nascent polypeptide associated complex subunit, putative OS=Trypanosoma cruzi (strain CL Brener) GN=Tc00.1047053510579.70 PE=4 SV=1 - [Q4D9L7_TRYCC]	2.13076	32.6	3	3	3	4	841428	181	19.5539	4.729	5.92502
V5BAZ8	Protein kinase OS=Trypanosoma cruzi Dm28c GN=TCDM_09001 PE=3 SV=1 - [V5BAZ8_TRYCR]	8.57641	5.73	1	2	2	4	838517	384	43.9317	6.59521	5.92351
V5B145	Dynein OS=Trypanosoma cruzi Dm28c GN=TCDM_04424 PE=4 SV=1 - [V5B145_TRYCR]	14.4392	16.92	1	6	6	8	838182	603	68.526	6.11279	5.92334
Q4D6Z3	Uncharacterized protein OS=Trypanosoma cruzi (strain CL Brener) GN=Tc00.1047053503479.40 PE=4 SV=1 - [Q4D6Z3_TRYCC]	1.64625	11.84	2	2	2	2	836738	1216	138.695	6.69775	5.92259
Q4D2R8	Uncharacterized protein OS=Trypanosoma cruzi (strain CL Brener) GN=Tc00.1047053503635.80 PE=4 SV=1 - [Q4D2R8_TRYCC]	6.29547	6.6	1	2	2	4	834321	470	49.8582	6.63916	5.92133
Q4DUP9	Uncharacterized protein OS=Trypanosoma cruzi (strain CL Brener) GN=Tc00.1047053504149.130 PE=4 SV=1 - [Q4DUP9_TRYCC]	1.74778	5.45	2	2	2	3	833710	459	53.0564	8.63135	5.92101
Q4E088	40S ribosomal protein S10, putative OS=Trypanosoma cruzi (strain CL Brener) GN=Tc00.1047053506679.140 PE=1 SV=1 - [Q4E088_TRYCC]	2.40598	16.15	1	2	2	3	832907	161	18.2383	10.2866	5.9206
Q4DK73	Uncharacterized protein OS=Trypanosoma cruzi (strain CL Brener) GN=Tc00.1047053509601.120 PE=4 SV=1 - [Q4DK73_TRYCC]	1.88619	4.01	4	2	2	2	832125	549	61.3711	5.80811	5.92019
Q4DL81	Uncharacterized protein OS=Trypanosoma cruzi (strain CL Brener) GN=Tc00.1047053508919.20 PE=4 SV=1 - [Q4DL81_TRYCC]	1.80966	8.57	2	3	3	5	823098	315	35.8204	7.18115	5.91545
Q4DPC8	Dispersed gene family protein 1 (DGF-1), putative OS=Trypanosoma cruzi (strain CL Brener) GN=Tc00.1047053508577.40 PE=4 SV=1 - [Q4DPC8_TRYCC]	1.83885	1.76	1	2	4	5	819733	3459	359.725	6.40479	5.91367
V5AZT5	Putative guanylate kinase OS=Trypanosoma cruzi Dm28c GN=TCDM_04894 PE=4 SV=1 - [V5AZT5_TRYCR]	0	23.38	1	2	2	3	819649	77	9.35275	5.09717	5.91363
Q4CRT0	Inosine-adenosine-guanosine-nucleoside hydrolase, putative OS=Trypanosoma cruzi (strain CL Brener) GN=Tc00.1047053510315.10 PE=4 SV=1 - [Q4CRT0_TRYCC]	2.05849	7.98	2	2	2	4	816288	326	36.2989	5.16064	5.91184
V5C2Y5	Chaperone DNAJ protein OS=Trypanosoma cruzi Dm28c GN=TCDM_00202 PE=4 SV=1 - [V5C2Y5_TRYCR]	4.07015	18.26	3	4	4	6	815230	345	37.4085	8.51416	5.91128
Q4CSL9	Uncharacterized protein OS=Trypanosoma cruzi (strain CL Brener) GN=Tc00.1047053506489.30 PE=3 SV=1 - [Q4CSL9_TRYCC]	1.6047	18.55	4	3	3	3	813426	221	25.0871	7.50342	5.91032
V5BEU5	Uncharacterized protein OS=Trypanosoma cruzi Dm28c GN=TCDM_05174 PE=4 SV=1 - [V5BEU5_TRYCR]	9.55469	4.24	1	3	3	4	812710	966	108.016	5.12256	5.90994
Q4CZF4	Uncharacterized protein OS=Trypanosoma cruzi (strain CL Brener) GN=Tc00.1047053510911.14 PE=4 SV=1 - [Q4CZF4_TRYCC]	3.47941	8.22	1	2	2	3	808861	377	42.8797	8.54346	5.90787
Q4E0P7	Uncharacterized protein OS=Trypanosoma cruzi (strain CL Brener) GN=Tc00.1047053506297.220 PE=4 SV=1 - [Q4E0P7_TRYCC]	5.1751	18.66	1	2	2	3	808567	268	27.6377	9.20264	5.90772
V5DL46	Uncharacterized protein OS=Trypanosoma cruzi Dm28c GN=TCDM_03073 PE=4 SV=1 - [V5DL46_TRYCR]	2.12577	6.58	1	2	2	4	803017	441	48.7556	9.20264	5.90472
Q4D4F5	Uncharacterized protein OS=Trypanosoma cruzi (strain CL Brener) GN=Tc00.1047053507037.60 PE=4 SV=1 - [Q4D4F5_TRYCC]	13.5573	6.11	2	5	5	9	802316	999	109.907	6.75635	5.90435
K2MUF1	Kinesin, putative OS=Trypanosoma cruzi marinkellei GN=MOQ_005525 PE=3 SV=1 - [K2MUF1_TRYCR]	3.47388	8.3	4	5	5	6	801157	675	74.3539	6.16357	5.90372
V5B1G9	Uncharacterized protein OS=Trypanosoma cruzi Dm28c GN=TCDM_11011 PE=4 SV=1 - [V5B1G9_TRYCR]	3.7118	6.14	1	2	2	2	799699	391	44.0473	5.37646	5.90293
V5D5P0	2,3-bisphosphoglycerate-independent phosphoglycerate mutase OS=Trypanosoma cruzi Dm28c GN=TCDM_09487 PE=4 SV=1 - [V5D5P0_TRYCR]	2.00206	4.91	2	2	2	3	798099	693	74.9825	6.49365	5.90206
Q4CKT7	Amastin, putative (Fragment) OS=Trypanosoma cruzi (strain CL Brener) GN=Tc00.1047053511497.19 PE=4 SV=1 - [Q4CKT7_TRYCC]	3.73886	21.88	1	2	2	3	794381	96	10.386	7.69385	5.90003
K7ZR76	Inositol 1,4,5-trisphosphate receptor OS=Trypanosoma cruzi PE=4 SV=1 - [K7ZR76_TRYCR]	3.4272	1.46	3	4	4	6	793933	3011	337.222	6.30322	5.89978
V5BDC9	Uncharacterized protein OS=Trypanosoma cruzi Dm28c GN=TCDM_05803 PE=3 SV=1 - [V5BDC9_TRYCR]	1.75481	4.04	2	3	3	4	787879	1088	123.192	5.56689	5.89646
V5BAK4	Mitochondrial DNA-directed RNA polymerase OS=Trypanosoma cruzi Dm28c GN=TCDM_00763 PE=4 SV=1 - [V5BAK4_TRYCR]	9.01036	4.15	1	4	4	6	785528	1276	144.865	6.49365	5.89516
Q4DHP8	Uncharacterized protein OS=Trypanosoma cruzi (strain CL Brener) GN=Tc00.1047053511491.20 PE=4 SV=1 - [Q4DHP8_TRYCC]	3.47018	3.58	1	4	4	5	783720	1116	124.804	5.16064	5.89416
Q4E2T9	Uncharacterized protein OS=Trypanosoma cruzi (strain CL Brener) GN=Tc00.1047053511283.200 PE=4 SV=1 - [Q4E2T9_TRYCC]	3.78944	2.27	1	2	2	4	783241	837	90.9853	6.43018	5.8939
Q4DKX0	Signal recognition particle receptor like protein, putative OS=Trypanosoma cruzi (strain CL Brener) GN=Tc00.1047053506337.210 PE=4 SV=1 - [Q4DKX0_TRYCC]	2.23123	4.18	3	2	2	2	780656	574	62.71	6.04932	5.89246
V5BVK8	Uncharacterized protein OS=Trypanosoma cruzi Dm28c GN=TCDM_02703 PE=4 SV=1 - [V5BVK8_TRYCR]	2.22754	1.4	1	2	2	3	780277	1785	197.127	5.78271	5.89225
V5B8F4	Uncharacterized protein OS=Trypanosoma cruzi Dm28c GN=TCDM_10054 PE=4 SV=1 - [V5B8F4_TRYCR]	3.78722	5.86	4	4	4	6	778074	939	108.643	5.2876	5.89102
Q4DHD9	Uncharacterized protein OS=Trypanosoma cruzi (strain CL Brener) GN=Tc00.1047053509065.170 PE=4 SV=1 - [Q4DHD9_TRYCC]	7.37223	8.28	2	3	3	4	774942	471	51.7972	4.81787	5.88927
V5BPT1	Uncharacterized protein OS=Trypanosoma cruzi Dm28c GN=TCDM_01254 PE=4 SV=1 - [V5BPT1_TRYCR]	5.35194	7.81	1	2	2	3	773239	474	52.3832	5.19873	5.88831
Q4D966	Uncharacterized protein (Fragment) OS=Trypanosoma cruzi (strain CL Brener) GN=Tc00.1047053506725.10 PE=4 SV=1 - [Q4D966_TRYCC]	3.82447	7.78	3	2	2	2	771073	270	30.1161	5.13525	5.8871
Q4CRQ6	Nucleolar protein, putative (Fragment) OS=Trypanosoma cruzi (strain CL Brener) GN=Tc00.1047053509951.10 PE=3 SV=1 - [Q4CRQ6_TRYCC]	4.95574	10.06	3	2	2	3	770665	328	36.514	9.74463	5.88687
K2N6V1	Uncharacterized protein OS=Trypanosoma cruzi marinkellei GN=MOQ_002480 PE=4 SV=1 - [K2N6V1_TRYCR]	3.33481	1.63	2	2	2	3	770597	1168	129.217	6.771	5.88683
Q4D7T7	Uncharacterized protein OS=Trypanosoma cruzi (strain CL Brener) GN=Tc00.1047053504047.50 PE=4 SV=1 - [Q4D7T7_TRYCC]	6.09676	3.26	2	5	5	6	770353	1442	157.945	9.5249	5.88669
V5B2B1	Kinesin OS=Trypanosoma cruzi Dm28c GN=TCDM_03914 PE=4 SV=1 - [V5B2B1_TRYCR]	10.3207	5.4	1	4	4	8	766915	1000	112.266	5.35107	5.88475
V5BPU6	Uncharacterized protein OS=Trypanosoma cruzi Dm28c GN=TCDM_01274 PE=4 SV=1 - [V5BPU6_TRYCR]	2.02181	8.77	1	4	5	9	763153	604	65.7116	6.88818	5.88261
V5BY63	Uncharacterized protein OS=Trypanosoma cruzi Dm28c GN=TCDM_00206 PE=4 SV=1 - [V5BY63_TRYCR]	1.87905	4.03	3	3	3	4	761171	1041	118.63	6.94678	5.88148
V5B5B2	DNA topoisomerase 2 OS=Trypanosoma cruzi Dm28c GN=TCDM_09503 PE=3 SV=1 - [V5B5B2_TRYCR]	1.79968	2.12	4	3	3	5	757327	1461	165.711	7.94287	5.87928
Q4DWI0	Uncharacterized protein OS=Trypanosoma cruzi (strain CL Brener) GN=Tc00.1047053511725.120 PE=4 SV=1 - [Q4DWI0_TRYCC]	5.14314	4.35	2	3	3	4	755551	643	72.7214	8.96826	5.87826
Q4E121	Uncharacterized protein OS=Trypanosoma cruzi (strain CL Brener) GN=Tc00.1047053506247.340 PE=4 SV=1 - [Q4E121_TRYCC]	6.22363	17.91	1	3	3	4	754265	201	22.9138	5.90967	5.87752
V5B6M4	Uncharacterized protein OS=Trypanosoma cruzi Dm28c GN=TCDM_02418 PE=4 SV=1 - [V5B6M4_TRYCR]	0	5.77	3	3	3	4	751946	572	63.7226	8.68994	5.87619
V5DJP6	Serine palmitoyltransferase OS=Trypanosoma cruzi Dm28c GN=TCDM_03696 PE=3 SV=1 - [V5DJP6_TRYCR]	10.6408	8.21	1	3	3	5	746844	560	62.6019	6.55127	5.87323
Q4D7P6	Uncharacterized protein OS=Trypanosoma cruzi (strain CL Brener) GN=Tc00.1047053510731.80 PE=4 SV=1 - [Q4D7P6_TRYCC]	3.67563	7.52	1	3	3	5	743649	492	56.726	8.80713	5.87137
V5B8T8	Uncharacterized protein OS=Trypanosoma cruzi Dm28c GN=TCDM_01663 PE=4 SV=1 - [V5B8T8_TRYCR]	1.60884	5.91	1	2	2	2	738808	389	42.7356	8.93896	5.86853
K2M7F4	Uncharacterized protein OS=Trypanosoma cruzi marinkellei GN=MOQ_005207 PE=4 SV=1 - [K2M7F4_TRYCR]	1.64494	4.64	4	3	3	4	733030	582	66.3525	5.75732	5.86512
V5DLL6	Uncharacterized protein OS=Trypanosoma cruzi Dm28c GN=TCDM_02894 PE=4 SV=1 - [V5DLL6_TRYCR]	8.10375	13.01	1	3	3	6	728454	292	33.1444	7.1958	5.8624
V5B4K7	Inositol-1-monophosphatase OS=Trypanosoma cruzi Dm28c GN=TCDM_03084 PE=3 SV=1 - [V5B4K7_TRYCR]	1.63329	7.71	1	2	2	2	727648	363	39.3918	5.26221	5.86192
Q4CVC6	Uncharacterized protein OS=Trypanosoma cruzi (strain CL Brener) GN=Tc00.1047053506317.10 PE=4 SV=1 - [Q4CVC6_TRYCC]	1.72357	6.14	3	3	3	3	726122	635	72.1114	8.98291	5.86101
V5BBX1	Uncharacterized protein OS=Trypanosoma cruzi Dm28c GN=TCDM_08621 PE=4 SV=1 - [V5BBX1_TRYCR]	4.26679	4.32	2	2	2	4	724388	463	51.6984	7.78174	5.85997
V5BL83	Leucine-rich repeat protein (LRRP) OS=Trypanosoma cruzi Dm28c GN=TCDM_06415 PE=4 SV=1 - [V5BL83_TRYCR]	3.35366	6.39	2	4	4	6	719258	642	72.2491	8.73389	5.85688
K2N1L0	Replication factor C, subunit 4, putative OS=Trypanosoma cruzi marinkellei GN=MOQ_007821 PE=4 SV=1 - [K2N1L0_TRYCR]	0	7.94	2	2	2	2	717671	340	37.6476	8.22119	5.85593
Q4DYH8	Uncharacterized protein OS=Trypanosoma cruzi (strain CL Brener) GN=Tc00.1047053511367.129 PE=4 SV=1 - [Q4DYH8_TRYCC]	1.88324	10.84	1	2	2	3	716774	203	22.2314	7.88428	5.85538
V5BPJ2	Uncharacterized protein OS=Trypanosoma cruzi Dm28c GN=TCDM_04850 PE=4 SV=1 - [V5BPJ2_TRYCR]	0	1.28	2	2	2	4	711540	1640	178.997	8.83643	5.8522
K2PAY9	Uncharacterized protein OS=Trypanosoma cruzi marinkellei GN=MOQ_001548 PE=3 SV=1 - [K2PAY9_TRYCR]	4.52878	13.39	4	2	2	3	710739	254	28.3607	7.62061	5.85171
Q4CWQ8	Uncharacterized protein OS=Trypanosoma cruzi (strain CL Brener) GN=Tc00.1047053503837.10 PE=4 SV=1 - [Q4CWQ8_TRYCC]	6.55484	4.8	8	4	4	6	709086	604	66.4154	7.78174	5.8507
Q4CVQ3	Damage-specific DNA binding protein, putative (Fragment) OS=Trypanosoma cruzi (strain CL Brener) GN=Tc00.1047053509165.49 PE=4 SV=1 - [Q4CVQ3_TRYCC]	4.10622	5.71	2	2	2	5	705648	508	55.9848	5.21143	5.84859
Q4CYZ1	Guanine nucleotide-binding protein beta subunit-like protein, putative OS=Trypanosoma cruzi (strain CL Brener) GN=Tc00.1047053509877.30 PE=4 SV=1 - [Q4CYZ1_TRYCC]	2.06309	3.57	3	2	2	3	705541	560	61.8008	5.96045	5.84852
V5BQA3	Uncharacterized protein OS=Trypanosoma cruzi Dm28c GN=TCDM_01084 PE=4 SV=1 - [V5BQA3_TRYCR]	4.20322	10.63	1	6	6	7	701248	649	72.5376	8.93896	5.84587
V5BPK4	Rac serine-threonine kinase OS=Trypanosoma cruzi Dm28c GN=TCDM_04864 PE=4 SV=1 - [V5BPK4_TRYCR]	3.43906	6.78	2	3	3	4	698840	605	68.1494	8.35303	5.84438
V5BAR1	Uncharacterized protein OS=Trypanosoma cruzi Dm28c GN=TCDM_07033 PE=4 SV=1 - [V5BAR1_TRYCR]	0	8.84	1	2	2	2	698378	328	35.2553	8.51416	5.84409
V5BWK1	Uncharacterized protein OS=Trypanosoma cruzi Dm28c GN=TCDM_02181 PE=4 SV=1 - [V5BWK1_TRYCR]	7.34197	21.38	1	3	3	5	697908	276	30.4422	8.66064	5.8438
V5BH08	Oxidoreductase OS=Trypanosoma cruzi Dm28c GN=TCDM_14385 PE=4 SV=1 - [V5BH08_TRYCR]	0	7.23	1	2	2	2	694995	401	45.067	6.66846	5.84198
Q4DST2	Uncharacterized protein OS=Trypanosoma cruzi (strain CL Brener) GN=Tc00.1047053510769.140 PE=4 SV=1 - [Q4DST2_TRYCC]	1.72801	17.61	4	4	4	5	692274	318	35.166	7.40088	5.84028
V5B4D8	Uncharacterized protein OS=Trypanosoma cruzi Dm28c GN=TCDM_03179 PE=4 SV=1 - [V5B4D8_TRYCR]	0	2.08	1	1	3	3	690558	1538	167.697	6.21436	5.8392
V5BBJ9	Uncharacterized protein OS=Trypanosoma cruzi Dm28c GN=TCDM_06668 PE=4 SV=1 - [V5BBJ9_TRYCR]	4.74578	11.11	1	2	3	3	683713	396	43.6686	8.23584	5.83487
Q4DUX9	Uncharacterized protein OS=Trypanosoma cruzi (strain CL Brener) GN=Tc00.1047053506605.10 PE=4 SV=1 - [Q4DUX9_TRYCC]	0	3.57	4	3	3	3	682069	1007	114.503	6.62451	5.83383
Q4D9F7	Uncharacterized protein OS=Trypanosoma cruzi (strain CL Brener) GN=Tc00.1047053509033.80 PE=4 SV=1 - [Q4D9F7_TRYCC]	1.64027	6.67	2	2	2	2	676568	210	25.3126	11.7222	5.83031
V5BJV8	Dual specificity protein phosphatase OS=Trypanosoma cruzi Dm28c GN=TCDM_07067 PE=4 SV=1 - [V5BJV8_TRYCR]	2.04151	3.41	1	2	2	5	675232	821	88.5011	6.59521	5.82945
K2NGI2	Uncharacterized protein OS=Trypanosoma cruzi marinkellei GN=MOQ_008206 PE=4 SV=1 - [K2NGI2_TRYCR]	5.92132	11.94	3	3	3	5	673124	335	37.5021	4.65283	5.82809
Q4CUL1	NLI-interacting factor, putative OS=Trypanosoma cruzi (strain CL Brener) GN=Tc00.1047053430605.20 PE=4 SV=1 - [Q4CUL1_TRYCC]	1.91604	14.04	4	4	4	5	669863	342	39.6684	6.96143	5.82599
Q4DB46	Uncharacterized protein OS=Trypanosoma cruzi (strain CL Brener) GN=Tc00.1047053507021.70 PE=4 SV=1 - [Q4DB46_TRYCC]	4.72588	3.81	2	2	2	3	664174	813	90.6918	6.82959	5.82228
V5B7Z4	Uncharacterized protein OS=Trypanosoma cruzi Dm28c GN=TCDM_08342 PE=4 SV=1 - [V5B7Z4_TRYCR]	2.00163	5.48	1	3	5	7	662224	1167	131.571	5.68115	5.82101
V5AW77	Serine carboxypeptidase S28 OS=Trypanosoma cruzi Dm28c GN=TCDM_06675 PE=4 SV=1 - [V5AW77_TRYCR]	2.42029	4.44	2	2	2	4	661290	540	61.5889	7.38623	5.82039
Q4DBP4	RNA-binding protein, putative OS=Trypanosoma cruzi (strain CL Brener) GN=Tc00.1047053510007.30 PE=4 SV=1 - [Q4DBP4_TRYCC]	3.71871	3.1	3	2	2	3	660035	743	82.4199	6.23975	5.81957
K2NEY2	Endosomal trafficking protein RME-8, putative OS=Trypanosoma cruzi marinkellei GN=MOQ_001973 PE=4 SV=1 - [K2NEY2_TRYCR]	3.85522	2.24	2	3	5	6	659811	2190	250.568	6.30322	5.81942
K2N598	Ribosomal protein L3 mitochondrial, putative OS=Trypanosoma cruzi marinkellei GN=MOQ_003000 PE=4 SV=1 - [K2N598_TRYCR]	1.68661	11.84	4	4	4	6	657524	473	54.9953	9.14404	5.81791
Q4DFJ5	Uncharacterized protein (Fragment) OS=Trypanosoma cruzi (strain CL Brener) GN=Tc00.1047053508723.120 PE=4 SV=1 - [Q4DFJ5_TRYCC]	0	8.87	3	2	2	3	656377	248	28.4085	6.90283	5.81715
V5DBK9	Uncharacterized protein OS=Trypanosoma cruzi Dm28c GN=TCDM_06958 PE=4 SV=1 - [V5DBK9_TRYCR]	1.77436	5.62	1	2	2	2	655781	409	44.6335	9.93506	5.81676
Q4DIX3	Uncharacterized protein OS=Trypanosoma cruzi (strain CL Brener) GN=Tc00.1047053506287.100 PE=4 SV=1 - [Q4DIX3_TRYCC]	0	5.81	2	2	2	3	655675	499	55.4972	6.96143	5.81669
Q4D189	Uncharacterized protein OS=Trypanosoma cruzi (strain CL Brener) GN=Tc00.1047053511419.80 PE=4 SV=1 - [Q4D189_TRYCC]	2.17114	14.25	4	4	4	6	655426	435	48.8865	5.32568	5.81652
Q4D4R0	Uncharacterized protein OS=Trypanosoma cruzi (strain CL Brener) GN=Tc00.1047053506511.30 PE=4 SV=1 - [Q4D4R0_TRYCC]	3.52493	7.36	2	3	3	5	654986	462	50.5125	7.35693	5.81623
V5BCZ9	Uncharacterized protein OS=Trypanosoma cruzi Dm28c GN=TCDM_06057 PE=4 SV=1 - [V5BCZ9_TRYCR]	3.66153	2.23	1	3	3	4	652668	2289	247.701	7.12256	5.81469
Q4CSI8	Katanin-like protein, putative (Fragment) OS=Trypanosoma cruzi (strain CL Brener) GN=Tc00.1047053506699.40 PE=3 SV=1 - [Q4CSI8_TRYCC]	0	17.09	4	2	2	2	651679	158	18.1421	6.93213	5.81403
Q4CQX2	Uncharacterized protein OS=Trypanosoma cruzi (strain CL Brener) GN=Tc00.1047053506701.20 PE=4 SV=1 - [Q4CQX2_TRYCC]	1.81528	5.22	1	2	2	2	648866	479	53.8736	9.33447	5.81215
K2MW43	Ubiquitin-protein ligase, putative OS=Trypanosoma cruzi marinkellei GN=MOQ_006261 PE=4 SV=1 - [K2MW43_TRYCR]	7.10184	1.08	3	3	3	6	645177	4428	487.42	6.94678	5.80968
Q4D8J9	Uncharacterized protein OS=Trypanosoma cruzi (strain CL Brener) GN=Tc00.1047053503453.70 PE=4 SV=1 - [Q4D8J9_TRYCC]	0	1.32	1	1	2	2	640217	1435	151.354	7.6499	5.80633
Q4CW28	Kinesin, putative OS=Trypanosoma cruzi (strain CL Brener) GN=Tc00.1047053510613.20 PE=3 SV=1 - [Q4CW28_TRYCC]	1.64326	2.33	4	2	2	4	635731	989	109.938	8.14795	5.80327
K2LXG1	Uncharacterized protein OS=Trypanosoma cruzi marinkellei GN=MOQ_008928 PE=4 SV=1 - [K2LXG1_TRYCR]	1.9492	1.89	1	1	3	4	634541	2544	283.043	6.66846	5.80246
K2NP04	Uncharacterized protein OS=Trypanosoma cruzi marinkellei GN=MOQ_005604 PE=4 SV=1 - [K2NP04_TRYCR]	5.0134	4.52	3	2	2	4	630565	487	53.421	4.90674	5.79973
V5B384	Uncharacterized protein OS=Trypanosoma cruzi Dm28c GN=TCDM_03707 PE=4 SV=1 - [V5B384_TRYCR]	1.81658	1.79	3	1	2	2	630120	1288	148.811	7.04932	5.79942
V5BEQ8	Uncharacterized protein OS=Trypanosoma cruzi Dm28c GN=TCDM_09354 PE=4 SV=1 - [V5BEQ8_TRYCR]	0	3.71	1	2	2	2	626389	539	59.1921	7.47412	5.79684
V5DMN4	Uncharacterized protein OS=Trypanosoma cruzi Dm28c GN=TCDM_02637 PE=4 SV=1 - [V5DMN4_TRYCR]	10.9526	13.87	2	2	4	7	626047	310	35.1073	4.67822	5.79661
Q4DSW2	Mitochondrial DNA polymerase I protein B, putative OS=Trypanosoma cruzi (strain CL Brener) GN=Tc00.1047053506227.80 PE=4 SV=1 - [Q4DSW2_TRYCC]	5.74201	2.75	2	3	3	4	624711	1417	159.745	7.38623	5.79568
Q4DKY7	Vacuolar protein sorting-associated protein-like, putative OS=Trypanosoma cruzi (strain CL Brener) GN=Tc00.1047053506337.10 PE=4 SV=1 - [Q4DKY7_TRYCC]	0	6.14	3	2	2	2	622179	342	39.7133	6.63916	5.79392
V5BM99	Uncharacterized protein OS=Trypanosoma cruzi Dm28c GN=TCDM_02183 PE=4 SV=1 - [V5BM99_TRYCR]	0	6.37	1	2	2	3	620336	502	54.7775	4.93213	5.79263
V5B6F9	Uncharacterized protein OS=Trypanosoma cruzi Dm28c GN=TCDM_02333 PE=4 SV=1 - [V5B6F9_TRYCR]	1.67504	2.57	1	2	2	4	617236	857	96.692	5.41455	5.79045
K2MY82	Histone deacetylase OS=Trypanosoma cruzi marinkellei GN=MOQ_008971 PE=4 SV=1 - [K2MY82_TRYCR]	2.37778	3.34	3	2	2	2	617130	598	65.6051	6.02393	5.79038
K2MW55	Uncharacterized protein OS=Trypanosoma cruzi marinkellei GN=MOQ_000300 PE=4 SV=1 - [K2MW55_TRYCR]	0	3.74	1	3	3	3	616162	776	86.7432	5.69385	5.7897
K2MN89	Uncharacterized protein OS=Trypanosoma cruzi marinkellei GN=MOQ_007671 PE=4 SV=1 - [K2MN89_TRYCR]	1.62607	4.36	4	2	2	2	612181	505	56.8281	8.92432	5.78688
V5BLF2	Protein YIPF OS=Trypanosoma cruzi Dm28c GN=TCDM_06268 PE=3 SV=1 - [V5BLF2_TRYCR]	2.63068	11.98	3	2	2	3	611060	334	38.15	5.89697	5.78608
Q4D139	Calmodulin, putative OS=Trypanosoma cruzi (strain CL Brener) GN=Tc00.1047053507483.30 PE=4 SV=1 - [Q4D139_TRYCC]	1.65348	13.04	1	2	2	3	608315	207	23.555	4.36084	5.78413
V5D7S2	Uncharacterized protein OS=Trypanosoma cruzi Dm28c GN=TCDM_08666 PE=4 SV=1 - [V5D7S2_TRYCR]	2.23694	6.17	3	2	2	3	608277	519	57.8653	6.55127	5.7841
Q4E3W1	Trans-sialidase, putative OS=Trypanosoma cruzi (strain CL Brener) GN=Tc00.1047053510377.50 PE=4 SV=1 - [Q4E3W1_TRYCC]	1.67162	5.28	1	1	2	2	607289	776	82.5893	6.45557	5.7834
Q4DR16	Trans-sialidase, putative OS=Trypanosoma cruzi (strain CL Brener) GN=Tc00.1047053507953.140 PE=4 SV=1 - [Q4DR16_TRYCC]	1.67162	5.31	1	1	2	4	607289	772	82.2401	6.27783	5.7834
Q4CP28	O-sialoglycoprotein endopeptidase, putative (Fragment) OS=Trypanosoma cruzi (strain CL Brener) GN=Tc00.1047053508913.39 PE=4 SV=1 - [Q4CP28_TRYCC]	1.71457	14.02	2	2	2	2	605448	214	23.6255	5.26221	5.78208
V5BN78	Uncharacterized protein OS=Trypanosoma cruzi Dm28c GN=TCDM_02024 PE=4 SV=1 - [V5BN78_TRYCR]	1.60449	7.88	1	2	2	4	601303	292	32.6305	8.06006	5.77909
Q4E4V2	Uncharacterized protein OS=Trypanosoma cruzi (strain CL Brener) GN=Tc00.1047053508461.120 PE=4 SV=1 - [Q4E4V2_TRYCC]	1.68647	3.48	2	2	2	4	597407	489	56.1963	6.49365	5.77627
Q4DFB8	Uncharacterized protein OS=Trypanosoma cruzi (strain CL Brener) GN=Tc00.1047053508209.30 PE=4 SV=1 - [Q4DFB8_TRYCC]	3.26885	8.41	2	3	3	4	593584	571	62.1733	5.21143	5.77348
Q4CSD9	Deoxyhypusine synthase, putative OS=Trypanosoma cruzi (strain CL Brener) GN=Tc00.1047053504119.29 PE=4 SV=1 - [Q4CSD9_TRYCC]	3.4636	7.89	1	1	2	3	591801	469	50.6294	6.15088	5.77218
Q4E025	Uncharacterized protein OS=Trypanosoma cruzi (strain CL Brener) GN=Tc00.1047053507063.80 PE=4 SV=1 - [Q4E025_TRYCC]	3.46776	7.23	1	2	2	3	591484	346	38.706	5.32568	5.77194
Q4CTK4	Uncharacterized protein OS=Trypanosoma cruzi (strain CL Brener) GN=Tc00.1047053506153.6 PE=4 SV=1 - [Q4CTK4_TRYCC]	0	25.58	2	2	2	2	588613	129	14.1281	9.21729	5.76983
Q4DT70	Uncharacterized protein OS=Trypanosoma cruzi (strain CL Brener) GN=Tc00.1047053511511.130 PE=4 SV=1 - [Q4DT70_TRYCC]	2.19502	13.03	2	3	3	4	578723	330	37.4851	7.25439	5.76247
K2NX50	Uncharacterized protein OS=Trypanosoma cruzi marinkellei GN=MOQ_000154 PE=4 SV=1 - [K2NX50_TRYCR]	2.43962	2.9	4	2	2	2	578625	620	69.7405	7.62061	5.7624
Q4CWY3	Uncharacterized protein OS=Trypanosoma cruzi (strain CL Brener) GN=Tc00.1047053504171.50 PE=4 SV=1 - [Q4CWY3_TRYCC]	0	1.84	2	2	2	3	575165	1522	170.194	7.10791	5.75979
K2MY44	Uncharacterized protein OS=Trypanosoma cruzi marinkellei GN=MOQ_004148 PE=4 SV=1 - [K2MY44_TRYCR]	3.55572	4.38	4	2	2	3	574245	457	53.2516	5.93506	5.7591
Q4DHD3	Uncharacterized protein OS=Trypanosoma cruzi (strain CL Brener) GN=Tc00.1047053511167.50 PE=4 SV=1 - [Q4DHD3_TRYCC]	7.95584	4.03	2	5	6	7	572172	1688	190.436	7.18115	5.75753
V5DNX2	Uncharacterized protein OS=Trypanosoma cruzi Dm28c GN=TCDM_02141 PE=4 SV=1 - [V5DNX2_TRYCR]	0	9.21	4	3	3	5	570987	391	43.8538	4.91943	5.75663
K2N8E5	U4/U6 small nuclear ribonuclear protein, putative OS=Trypanosoma cruzi marinkellei GN=MOQ_005140 PE=4 SV=1 - [K2N8E5_TRYCR]	0	3.69	4	2	2	2	569206	597	64.0988	5.63037	5.75527
Q4DUM4	Uncharacterized protein OS=Trypanosoma cruzi (strain CL Brener) GN=Tc00.1047053509399.160 PE=4 SV=1 - [Q4DUM4_TRYCC]	1.73487	6.33	4	2	2	2	563731	332	36.073	8.86572	5.75107
K2N687	Eukaryotic translation initiation factor eIF-4E, putative OS=Trypanosoma cruzi marinkellei GN=MOQ_006079 PE=3 SV=1 - [K2N687_TRYCR]	0	5.75	3	2	2	5	563673	261	28.9595	6.65381	5.75103
Q4CXX9	Uncharacterized protein OS=Trypanosoma cruzi (strain CL Brener) GN=Tc00.1047053510325.60 PE=4 SV=1 - [Q4CXX9_TRYCC]	8.85757	5.37	3	2	2	5	562693	615	68.2102	5.92236	5.75027
V5BH49	Ubiquitin-activating enzyme-like protein OS=Trypanosoma cruzi Dm28c GN=TCDM_06131 PE=4 SV=1 - [V5BH49_TRYCR]	3.86085	5.66	3	2	2	2	561650	495	54.5581	5.61768	5.74947
V5DEB6	Uncharacterized protein OS=Trypanosoma cruzi Dm28c GN=TCDM_05758 PE=4 SV=1 - [V5DEB6_TRYCR]	5.56494	5.86	1	2	2	5	560532	529	59.6512	6.40479	5.7486
V5DMK2	Uncharacterized protein OS=Trypanosoma cruzi Dm28c GN=TCDM_02585 PE=4 SV=1 - [V5DMK2_TRYCR]	0	3.78	2	2	2	2	558467	635	68.4143	7.04932	5.747
V5BAG8	Uncharacterized protein OS=Trypanosoma cruzi Dm28c GN=TCDM_07250 PE=4 SV=1 - [V5BAG8_TRYCR]	7.57983	7.63	1	3	3	5	556639	524	58.1392	6.87354	5.74557
V5DGN4	Uncharacterized protein OS=Trypanosoma cruzi Dm28c GN=TCDM_04795 PE=4 SV=1 - [V5DGN4_TRYCR]	4.58067	9.88	1	3	3	4	555681	415	45.7682	7.78174	5.74483
Q4DG03	DREV methyltransferase, putative OS=Trypanosoma cruzi (strain CL Brener) GN=Tc00.1047053509053.170 PE=4 SV=1 - [Q4DG03_TRYCC]	0	5.73	2	2	2	2	552876	314	35.1695	6.43018	5.74263
Q4CZK9	Uncharacterized protein OS=Trypanosoma cruzi (strain CL Brener) GN=Tc00.1047053508711.40 PE=4 SV=1 - [Q4CZK9_TRYCC]	0	3.48	3	2	2	3	549132	488	54.0726	8.646	5.73968
K2M439	Uncharacterized protein OS=Trypanosoma cruzi marinkellei GN=MOQ_006462 PE=4 SV=1 - [K2M439_TRYCR]	3.6514	6.09	4	2	2	2	549028	345	40.0905	9.43701	5.73959
Q4DEE8	Uncharacterized protein OS=Trypanosoma cruzi (strain CL Brener) GN=Tc00.1047053508677.160 PE=4 SV=1 - [Q4DEE8_TRYCC]	1.69701	6.6	3	2	2	3	547124	288	32.9874	9.48096	5.73809
V5BFM7	Uncharacterized protein OS=Trypanosoma cruzi Dm28c GN=TCDM_06897 PE=4 SV=1 - [V5BFM7_TRYCR]	1.88913	8.2	3	2	2	3	547104	439	50.244	5.8208	5.73807
V5D881	Uncharacterized protein OS=Trypanosoma cruzi Dm28c GN=TCDM_08485 PE=4 SV=1 - [V5D881_TRYCR]	2.03085	11.86	1	3	3	4	545757	413	44.567	10.0669	5.737
V5B346	Uncharacterized protein OS=Trypanosoma cruzi Dm28c GN=TCDM_03630 PE=4 SV=1 - [V5B346_TRYCR]	0	10.6	1	2	2	2	543097	302	32.6272	9.81787	5.73488
Q4DNL0	ADP-ribosylation factor GTPase activating protein 1, putative OS=Trypanosoma cruzi (strain CL Brener) GN=Tc00.1047053506871.30 PE=4 SV=1 - [Q4DNL0_TRYCC]	1.72141	9.12	2	2	2	3	534143	307	34.0666	8.01611	5.72766
Q4CXN4	Protein kinase, putative OS=Trypanosoma cruzi (strain CL Brener) GN=Tc00.1047053510045.30 PE=4 SV=1 - [Q4CXN4_TRYCC]	1.6184	5.42	1	2	2	2	525411	683	75.9264	6.59521	5.7205
Q4D2X1	Uncharacterized protein OS=Trypanosoma cruzi (strain CL Brener) GN=Tc00.1047053507683.30 PE=4 SV=1 - [Q4D2X1_TRYCC]	0	2.42	3	3	3	3	524584	1612	180.069	9.68604	5.71982
V5B2G2	RNA pseudouridylate synthase OS=Trypanosoma cruzi Dm28c GN=TCDM_04005 PE=4 SV=1 - [V5B2G2_TRYCR]	0	2.59	1	1	2	2	522794	733	81.1057	7.85498	5.71833
V5B9D8	Uncharacterized protein OS=Trypanosoma cruzi Dm28c GN=TCDM_01317 PE=4 SV=1 - [V5B9D8_TRYCR]	1.62118	2.88	1	2	2	2	520506	1144	127.064	5.36377	5.71643
Q4DYP1	Uncharacterized protein OS=Trypanosoma cruzi (strain CL Brener) GN=Tc00.1047053504427.30 PE=4 SV=1 - [Q4DYP1_TRYCC]	2.20074	4.63	1	1	3	4	514383	1167	131.454	5.61768	5.71129
Q4E0F9	Uncharacterized protein OS=Trypanosoma cruzi (strain CL Brener) GN=Tc00.1047053510155.150 PE=4 SV=1 - [Q4E0F9_TRYCC]	0	3.87	4	2	2	2	513491	517	58.5719	6.49365	5.71053
K2N6M0	Uncharacterized protein OS=Trypanosoma cruzi marinkellei GN=MOQ_005871 PE=4 SV=1 - [K2N6M0_TRYCR]	0	1.87	1	2	4	4	512683	3425	375.264	5.77002	5.70985
Q4DA86	Uncharacterized protein OS=Trypanosoma cruzi (strain CL Brener) GN=Tc00.1047053506795.29 PE=4 SV=1 - [Q4DA86_TRYCC]	1.66506	12.63	2	2	2	4	512438	198	22.4347	9.33447	5.70964
K2LV71	Esterase, putative OS=Trypanosoma cruzi marinkellei GN=MOQ_009692 PE=4 SV=1 - [K2LV71_TRYCR]	1.86573	5.67	3	2	2	2	508981	247	27.7409	5.8208	5.7067
V5DPK6	Uncharacterized protein OS=Trypanosoma cruzi Dm28c GN=TCDM_01877 PE=4 SV=1 - [V5DPK6_TRYCR]	1.64506	1.2	1	2	2	2	505621	1920	212.981	7.07861	5.70383
Q4E0P9	Inositol-1,4,5-trisphosphate (IP3) 5-phosphatase, putative OS=Trypanosoma cruzi (strain CL Brener) GN=Tc00.1047053506297.200 PE=4 SV=1 - [Q4E0P9_TRYCC]	0	3.99	1	2	2	2	504443	576	62.2885	6.55127	5.70281
Q4DCQ5	Uncharacterized protein OS=Trypanosoma cruzi (strain CL Brener) GN=Tc00.1047053509775.30 PE=4 SV=1 - [Q4DCQ5_TRYCC]	1.9492	1.49	1	4	5	6	504436	4702	522.318	7.13721	5.70281
V5BCS0	ABC transporter OS=Trypanosoma cruzi Dm28c GN=TCDM_06112 PE=4 SV=1 - [V5BCS0_TRYCR]	1.80303	5.68	1	3	3	3	501427	634	72.58	9.33447	5.70021
Q4D3B7	Anamorsin homolog 1 OS=Trypanosoma cruzi (strain CL Brener) GN=Tc00.1047053511393.79 PE=3 SV=1 - [DRE21_TRYCC]	3.6302	20	3	2	2	2	501362	115	12.477	6.55127	5.70015
Q4CLN1	Uncharacterized protein (Fragment) OS=Trypanosoma cruzi (strain CL Brener) GN=Tc00.1047053508127.9 PE=4 SV=1 - [Q4CLN1_TRYCC]	0	5.24	2	2	2	2	501172	458	52.717	7.07861	5.69999
V5BDJ7	Uncharacterized protein OS=Trypanosoma cruzi Dm28c GN=TCDM_07917 PE=4 SV=1 - [V5BDJ7_TRYCR]	4.43298	0.43	2	1	2	3	501135	4412	500.64	5.2876	5.69995
K7SWG8	Adenylate cyclase OS=Trypanosoma cruzi PE=4 SV=1 - [K7SWG8_TRYCR]	6.01903	3.12	3	3	3	6	499611	1281	140.966	5.77002	5.69863
V5DQM2	Aldehyde dehydrogenase OS=Trypanosoma cruzi Dm28c GN=TCDM_01424 PE=3 SV=1 - [V5DQM2_TRYCR]	0	6.37	2	3	3	4	498862	534	59.1489	7.72314	5.69798
V5ATY2	Helicase-like protein OS=Trypanosoma cruzi Dm28c GN=TCDM_12981 PE=4 SV=1 - [V5ATY2_TRYCR]	2.33873	5.87	2	2	2	2	497908	511	56.6691	6.72705	5.69715
Q4E4S2	Uncharacterized protein OS=Trypanosoma cruzi (strain CL Brener) GN=Tc00.1047053508461.370 PE=4 SV=1 - [Q4E4S2_TRYCC]	3.41764	11.48	3	3	3	4	497288	357	41.8446	7.47412	5.69661
K2N5W3	Vacuolar protein sorting-associated protein, putative OS=Trypanosoma cruzi marinkellei GN=MOQ_006192 PE=3 SV=1 - [K2N5W3_TRYCR]	0	3.68	3	2	2	3	495535	570	63.2791	6.91748	5.69507
Q4DW27	Translation initiation factor eIF-2B alpha subunit, putative OS=Trypanosoma cruzi (strain CL Brener) GN=Tc00.1047053507603.20 PE=3 SV=1 - [Q4DW27_TRYCC]	1.67477	11.22	3	4	4	4	494110	303	33.6999	6.354	5.69382
Q4DDI3	Acid phosphatase, putative OS=Trypanosoma cruzi (strain CL Brener) GN=Tc00.1047053510181.100 PE=3 SV=1 - [Q4DDI3_TRYCC]	3.51719	6.32	1	2	2	2	489613	459	52.81	8.14795	5.68985
K2MZF5	Trans-sialidase, putative OS=Trypanosoma cruzi marinkellei GN=MOQ_005054 PE=4 SV=1 - [K2MZF5_TRYCR]	2.64639	12.45	3	2	2	3	489053	233	25.4208	7.76709	5.68936
V5DI82	Uncharacterized protein OS=Trypanosoma cruzi Dm28c GN=TCDM_04160 PE=4 SV=1 - [V5DI82_TRYCR]	5.94382	7.22	1	4	4	6	487367	623	69.2128	5.87158	5.68786
Q4D7X5	Regulator of nonsense transcripts 1, putative OS=Trypanosoma cruzi (strain CL Brener) GN=Tc00.1047053511317.30 PE=4 SV=1 - [Q4D7X5_TRYCC]	5.97947	5.72	2	3	3	5	487289	839	93.7254	7.02002	5.68779
Q4CQA1	Serine/threonine-protein phosphatase PP1 (Fragment) OS=Trypanosoma cruzi (strain CL Brener) GN=Tc00.1047053507671.39 PE=4 SV=1 - [Q4CQA1_TRYCC]	0	12.41	4	2	2	2	485154	145	16.3398	9.48096	5.68588
Q4DRK8	Uncharacterized protein OS=Trypanosoma cruzi (strain CL Brener) GN=Tc00.1047053510741.220 PE=4 SV=1 - [Q4DRK8_TRYCC]	1.98322	3.82	3	2	2	4	480732	812	90.715	6.48096	5.6819
V5BFS2	Uncharacterized protein OS=Trypanosoma cruzi Dm28c GN=TCDM_08913 PE=4 SV=1 - [V5BFS2_TRYCR]	4.75118	11.48	1	2	2	4	480220	270	29.855	4.53857	5.68144
V5BKE4	Uncharacterized protein OS=Trypanosoma cruzi Dm28c GN=TCDM_03018 PE=4 SV=1 - [V5BKE4_TRYCR]	1.75799	6.28	1	2	2	2	479599	462	52.7421	8.63135	5.68088
V5B995	Uncharacterized protein OS=Trypanosoma cruzi Dm28c GN=TCDM_01260 PE=4 SV=1 - [V5B995_TRYCR]	0	4.1	3	2	2	2	477167	537	60.0134	7.6792	5.67867
V5BQZ1	Uncharacterized protein OS=Trypanosoma cruzi Dm28c GN=TCDM_04339 PE=4 SV=1 - [V5BQZ1_TRYCR]	4.01516	2.91	1	4	4	7	471580	1477	164.191	5.49072	5.67356
Q4D5V2	Uncharacterized protein OS=Trypanosoma cruzi (strain CL Brener) GN=Tc00.1047053511857.70 PE=4 SV=1 - [Q4D5V2_TRYCC]	0	7.51	2	2	2	3	468083	493	53.9445	8.68994	5.67032
K2MXG0	p21-activated kinase 3, putative OS=Trypanosoma cruzi marinkellei GN=MOQ_004347 PE=4 SV=1 - [K2MXG0_TRYCR]	0	7.65	4	3	3	3	467847	549	61.4165	8.17725	5.6701
V5BK86	Uncharacterized protein OS=Trypanosoma cruzi Dm28c GN=TCDM_06849 PE=4 SV=1 - [V5BK86_TRYCR]	6.2882	8.99	1	3	3	4	464467	467	51.2648	8.17725	5.66696
V5BVW5	Uncharacterized protein OS=Trypanosoma cruzi Dm28c GN=TCDM_00844 PE=4 SV=1 - [V5BVW5_TRYCR]	0	1.65	1	2	2	2	462963	1574	175.002	7.82568	5.66555
Q4DMH1	Uncharacterized protein OS=Trypanosoma cruzi (strain CL Brener) GN=Tc00.1047053508881.140 PE=4 SV=1 - [Q4DMH1_TRYCC]	1.84005	9.09	3	1	4	5	462040	561	61.1148	9.05615	5.66468
K2MXN7	Uncharacterized protein OS=Trypanosoma cruzi marinkellei GN=MOQ_004263 PE=4 SV=1 - [K2MXN7_TRYCR]	0	7.8	3	2	2	2	461640	346	39.453	5.79541	5.6643
V5BB69	Methyltransferase OS=Trypanosoma cruzi Dm28c GN=TCDM_06862 PE=4 SV=1 - [V5BB69_TRYCR]	1.6152	3.14	1	3	3	4	460563	1050	117.91	6.96143	5.66329
V5BLE5	NADH dehydrogenase subunit NI8M OS=Trypanosoma cruzi Dm28c GN=TCDM_14374 PE=4 SV=1 - [V5BLE5_TRYCR]	0	15.15	1	2	2	4	460140	165	18.731	5.021	5.66289
V5BDK6	Uncharacterized protein OS=Trypanosoma cruzi Dm28c GN=TCDM_07929 PE=4 SV=1 - [V5BDK6_TRYCR]	0	4.71	1	3	4	4	458508	956	111.696	5.97314	5.66135
Q4CXE1	Uncharacterized protein OS=Trypanosoma cruzi (strain CL Brener) GN=Tc00.1047053508271.30 PE=4 SV=1 - [Q4CXE1_TRYCC]	4.22091	5.52	3	2	2	4	456928	525	58.3241	9.62744	5.65985
V5BQL0	Ubiquitin hydrolase OS=Trypanosoma cruzi Dm28c GN=TCDM_04536 PE=3 SV=1 - [V5BQL0_TRYCR]	9.24167	11.31	2	4	4	6	455053	557	63.8549	7.40088	5.65806
V5BJ24	Uncharacterized protein OS=Trypanosoma cruzi Dm28c GN=TCDM_03475 PE=4 SV=1 - [V5BJ24_TRYCR]	6.77117	8.91	1	2	2	4	453579	348	38.8809	7.98682	5.65665
V5BXB7	Uncharacterized protein OS=Trypanosoma cruzi Dm28c GN=TCDM_00333 PE=4 SV=1 - [V5BXB7_TRYCR]	7.94574	5.48	1	2	2	4	451827	566	62.0289	9.21729	5.65497
Q6BCB3	Cleavage polyadenylation specificity factor CPSF73 OS=Trypanosoma cruzi GN=CPSF73 PE=4 SV=1 - [Q6BCB3_TRYCR]	8.17648	9.45	2	4	4	6	447042	762	84.7666	6.01123	5.65035
K2NH93	60S ribosomal export protein NMD3 OS=Trypanosoma cruzi marinkellei GN=MOQ_001039 PE=3 SV=1 - [K2NH93_TRYCR]	3.40561	6.17	4	3	3	4	440012	535	62.5215	6.04932	5.64346
Q4DG22	Uncharacterized protein OS=Trypanosoma cruzi (strain CL Brener) GN=Tc00.1047053508241.130 PE=4 SV=1 - [Q4DG22_TRYCC]	7.69531	4.25	1	4	4	6	432193	1083	120.479	5.8335	5.63568
V5AVR5	Uncharacterized protein OS=Trypanosoma cruzi Dm28c GN=TCDM_06823 PE=4 SV=1 - [V5AVR5_TRYCR]	0	9.14	3	3	3	3	428327	339	37.0587	5.41455	5.63178
V5DMS2	Kinesin-like protein OS=Trypanosoma cruzi Dm28c GN=TCDM_02440 PE=3 SV=1 - [V5DMS2_TRYCR]	2.16528	7.1	3	3	3	4	427079	535	59.8095	8.06006	5.63051
V5BRG3	Uncharacterized protein OS=Trypanosoma cruzi Dm28c GN=TCDM_04237 PE=4 SV=1 - [V5BRG3_TRYCR]	0	4.81	1	2	2	2	425493	437	48.7576	5.18604	5.62889
Q4D9S8	Uncharacterized protein OS=Trypanosoma cruzi (strain CL Brener) GN=Tc00.1047053504045.80 PE=4 SV=1 - [Q4D9S8_TRYCC]	0	6.65	2	2	2	3	421010	316	35.8773	7.57666	5.62429
Q4DWC5	Uncharacterized protein OS=Trypanosoma cruzi (strain CL Brener) GN=Tc00.1047053509733.90 PE=4 SV=1 - [Q4DWC5_TRYCC]	3.9493	0.59	1	3	3	4	420052	4547	500.568	6.17627	5.6233
Q4DFD2	Ubiquitin hydrolase, putative OS=Trypanosoma cruzi (strain CL Brener) GN=Tc00.1047053507017.120 PE=4 SV=1 - [Q4DFD2_TRYCC]	0	3.14	2	2	2	2	418534	1083	120.797	5.8335	5.62173
K2MWX3	tRNA nucleotidyltransferase, putative OS=Trypanosoma cruzi marinkellei GN=MOQ_005932 PE=3 SV=1 - [K2MWX3_TRYCR]	0	3.81	3	2	2	2	417850	525	59.4451	7.40088	5.62102
Q4DPS5	Inositol-1-monophosphatase OS=Trypanosoma cruzi (strain CL Brener) GN=Tc00.1047053507047.120 PE=3 SV=1 - [Q4DPS5_TRYCC]	2.63767	12.37	2	3	3	4	416325	283	30.9197	5.21143	5.61943
Q4DWY3	Uncharacterized protein OS=Trypanosoma cruzi (strain CL Brener) GN=Tc00.1047053510729.20 PE=4 SV=1 - [Q4DWY3_TRYCC]	1.63616	7.01	2	2	2	3	414582	385	42.9307	7.85498	5.61761
Q4DBB6	Uncharacterized protein OS=Trypanosoma cruzi (strain CL Brener) GN=Tc00.1047053509161.60 PE=4 SV=1 - [Q4DBB6_TRYCC]	5.70617	9.72	1	2	2	3	414462	247	27.9891	8.95361	5.61749
V5ATY5	Uncharacterized protein OS=Trypanosoma cruzi Dm28c GN=TCDM_07719 PE=4 SV=1 - [V5ATY5_TRYCR]	1.98684	10.81	1	3	3	3	411789	259	28.7991	8.01611	5.61467
V5B2J6	Uncharacterized protein OS=Trypanosoma cruzi Dm28c GN=TCDM_03842 PE=4 SV=1 - [V5B2J6_TRYCR]	1.99889	2.26	1	2	2	2	408236	1105	124.842	8.25049	5.61091
K2M5Q3	Pyruvate dehydrogenase (Lipoamide) kinase, putative OS=Trypanosoma cruzi marinkellei GN=MOQ_005979 PE=4 SV=1 - [K2M5Q3_TRYCR]	2.08556	6.62	1	1	2	3	407250	423	48.0709	6.45557	5.60986
Q4DV13	Uncharacterized protein OS=Trypanosoma cruzi (strain CL Brener) GN=Tc00.1047053506811.30 PE=4 SV=1 - [Q4DV13_TRYCC]	3.47765	6.05	3	2	2	4	404137	248	28.03	6.3667	5.60653
Q4CTP1	Uncharacterized protein OS=Trypanosoma cruzi (strain CL Brener) GN=Tc00.1047053511743.30 PE=4 SV=1 - [Q4CTP1_TRYCC]	0	5.75	1	1	2	3	401583	452	50.6852	7.15186	5.60377
Q4D0M6	Uncharacterized protein OS=Trypanosoma cruzi (strain CL Brener) GN=Tc00.1047053509393.20 PE=4 SV=1 - [Q4D0M6_TRYCC]	4.13249	8.76	2	3	3	7	397357	411	46.4706	8.92432	5.59918
Q4E585	Uncharacterized protein OS=Trypanosoma cruzi (strain CL Brener) GN=Tc00.1047053506559.440 PE=4 SV=1 - [Q4E585_TRYCC]	3.8891	1.27	2	2	2	2	395855	1652	183.118	5.47803	5.59754
G0Z187	Uncharacterized protein (Fragment) OS=Trypanosoma cruzi PE=4 SV=1 - [G0Z187_TRYCR]	4.77233	13.81	5	2	2	3	395724	268	29.1878	5.2749	5.59739
Q4E663	Heat shock protein 20, putative OS=Trypanosoma cruzi (strain CL Brener) GN=Tc00.1047053508153.270 PE=3 SV=1 - [Q4E663_TRYCC]	0	19.72	2	2	2	3	395506	142	15.8311	7.97217	5.59715
V5BG13	Uncharacterized protein OS=Trypanosoma cruzi Dm28c GN=TCDM_04638 PE=4 SV=1 - [V5BG13_TRYCR]	3.9526	4.14	1	2	2	4	392373	580	64.7617	5.98584	5.5937
V5BQI1	Uncharacterized protein OS=Trypanosoma cruzi Dm28c GN=TCDM_01196 PE=4 SV=1 - [V5BQI1_TRYCR]	3.76809	11	1	2	2	2	390437	300	32.3403	11.0483	5.59155
V5BRZ5	Uncharacterized protein OS=Trypanosoma cruzi Dm28c GN=TCDM_03962 PE=4 SV=1 - [V5BRZ5_TRYCR]	3.71854	7.35	2	2	2	2	384478	340	37.022	9.74463	5.58487
V5ASI1	Structural maintenance of chromosome (SMC) family protein OS=Trypanosoma cruzi Dm28c GN=TCDM_08308 PE=4 SV=1 - [V5ASI1_TRYCR]	6.8816	6.81	1	3	3	5	383533	734	82.9942	5.56689	5.5838
V5B920	Ubiquitin hydrolase OS=Trypanosoma cruzi Dm28c GN=TCDM_01477 PE=4 SV=1 - [V5B920_TRYCR]	1.62954	6.23	2	4	4	4	382759	755	84.9262	7.09326	5.58293
V5AY06	Uncharacterized protein OS=Trypanosoma cruzi Dm28c GN=TCDM_05710 PE=4 SV=1 - [V5AY06_TRYCR]	1.66369	1.78	1	2	2	2	382090	1630	185.594	7.63525	5.58217
Q4D4M2	RNA helicase, putative OS=Trypanosoma cruzi (strain CL Brener) GN=Tc00.1047053507663.50 PE=4 SV=1 - [Q4D4M2_TRYCC]	3.76173	2.79	3	4	4	5	381941	2112	237.855	7.02002	5.582
V5BVU5	Kinesin OS=Trypanosoma cruzi Dm28c GN=TCDM_02581 PE=3 SV=1 - [V5BVU5_TRYCR]	8.42467	2.94	1	3	3	6	377966	1258	142.083	6.52197	5.57745
K2NTN6	Uncharacterized protein (Fragment) OS=Trypanosoma cruzi marinkellei GN=MOQ_003819 PE=4 SV=1 - [K2NTN6_TRYCR]	0	3.8	1	1	2	2	375872	1000	108.647	6.48096	5.57504
Q4D7G9	Uncharacterized protein OS=Trypanosoma cruzi (strain CL Brener) GN=Tc00.1047053506319.50 PE=4 SV=1 - [Q4D7G9_TRYCC]	0	3.13	3	2	2	2	373044	735	82.2423	8.71924	5.57176
V5BDQ1	Uncharacterized protein OS=Trypanosoma cruzi Dm28c GN=TCDM_05576 PE=4 SV=1 - [V5BDQ1_TRYCR]	1.61623	3.48	2	3	3	4	371587	920	101.307	6.81494	5.57006
Q4E4N8	Uncharacterized protein OS=Trypanosoma cruzi (strain CL Brener) GN=Tc00.1047053506925.100 PE=4 SV=1 - [Q4E4N8_TRYCC]	1.69465	4.56	2	2	2	4	371279	373	42.4179	8.20654	5.5697
V5B5S3	Oligopeptidase B-like protein OS=Trypanosoma cruzi Dm28c GN=TCDM_09281 PE=4 SV=1 - [V5B5S3_TRYCR]	1.65764	2.9	3	2	2	3	369227	862	99.2098	6.18896	5.56729
Q4DYL9	Uncharacterized protein OS=Trypanosoma cruzi (strain CL Brener) GN=Tc00.1047053504427.270 PE=4 SV=1 - [Q4DYL9_TRYCC]	0	4.64	1	2	2	2	366175	862	94.5869	6.93213	5.56369
V5BMI7	Uncharacterized protein OS=Trypanosoma cruzi Dm28c GN=TCDM_05822 PE=4 SV=1 - [V5BMI7_TRYCR]	0	3.16	1	2	2	3	365411	950	105.552	6.78564	5.56278
V5AUS2	GPI transamidase component Tta1 OS=Trypanosoma cruzi Dm28c GN=TCDM_07355 PE=4 SV=1 - [V5AUS2_TRYCR]	0	4.81	1	2	2	4	365222	437	49.3614	8.36768	5.56256
Q4D157	Uncharacterized protein OS=Trypanosoma cruzi (strain CL Brener) GN=Tc00.1047053507209.30 PE=4 SV=1 - [Q4D157_TRYCC]	0	3.64	2	2	2	3	363725	1125	129.005	4.7417	5.56077
Q4D3E3	Uncharacterized protein OS=Trypanosoma cruzi (strain CL Brener) GN=Tc00.1047053508397.40 PE=4 SV=1 - [Q4D3E3_TRYCC]	2.19156	25.18	1	3	3	5	362815	139	15.5546	8.6167	5.55968
Q4E3Y5	Uncharacterized protein OS=Trypanosoma cruzi (strain CL Brener) GN=Tc00.1047053511127.380 PE=4 SV=1 - [Q4E3Y5_TRYCC]	5.80838	5	3	2	2	3	359218	880	98.8555	5.88428	5.55536
Q4D8D7	Uncharacterized protein (Fragment) OS=Trypanosoma cruzi (strain CL Brener) GN=Tc00.1047053510611.79 PE=4 SV=1 - [Q4D8D7_TRYCC]	1.73057	8.93	1	2	2	3	354446	403	43.8549	4.85596	5.54955
V5BGF8	Tyrosine specific protein phosphatase OS=Trypanosoma cruzi Dm28c GN=TCDM_06575 PE=4 SV=1 - [V5BGF8_TRYCR]	4.81718	7.83	1	2	2	3	350841	332	36.597	9.14404	5.54511
V5BT16	Uncharacterized protein OS=Trypanosoma cruzi Dm28c GN=TCDM_01831 PE=4 SV=1 - [V5BT16_TRYCR]	3.368	2.05	2	2	2	3	350690	1318	143.721	6.90283	5.54492
K2MQ45	Mitogen-activated protein kinase OS=Trypanosoma cruzi marinkellei GN=MOQ_008509 PE=3 SV=1 - [K2MQ45_TRYCR]	1.63835	4.86	4	2	2	2	348349	453	50.9486	9.42236	5.54201
V5BN83	Uncharacterized protein OS=Trypanosoma cruzi Dm28c GN=TCDM_03645 PE=4 SV=1 - [V5BN83_TRYCR]	5.92685	9.09	1	3	3	5	347749	506	58.0021	7.41553	5.54127
Q4DRF1	Uncharacterized protein OS=Trypanosoma cruzi (strain CL Brener) GN=Tc00.1047053508547.160 PE=4 SV=1 - [Q4DRF1_TRYCC]	0	2.53	2	2	2	2	347439	792	90.5029	5.63037	5.54088
V5BMH6	Uncharacterized protein OS=Trypanosoma cruzi Dm28c GN=TCDM_05797 PE=4 SV=1 - [V5BMH6_TRYCR]	0	3.43	1	2	2	2	338461	583	66.5232	5.65576	5.52951
Q4DCV7	Uncharacterized protein OS=Trypanosoma cruzi (strain CL Brener) GN=Tc00.1047053506407.60 PE=4 SV=1 - [Q4DCV7_TRYCC]	0	11.73	3	2	2	2	337015	196	22.1497	4.90674	5.52765
V5BP80	Uncharacterized protein OS=Trypanosoma cruzi Dm28c GN=TCDM_01575 PE=4 SV=1 - [V5BP80_TRYCR]	5.26214	6.13	2	3	3	6	336817	701	80.0725	7.48877	5.52739
K2N5B4	Ethanolamine-phosphate cytidylyltransferase, putative OS=Trypanosoma cruzi marinkellei GN=MOQ_002960 PE=4 SV=1 - [K2N5B4_TRYCR]	0	9.42	3	3	3	4	335329	382	43.0505	5.92236	5.52547
V5BY33	Uncharacterized protein OS=Trypanosoma cruzi Dm28c GN=TCDM_00165 PE=4 SV=1 - [V5BY33_TRYCR]	6.17019	10.88	1	2	2	3	333489	294	32.135	4.32275	5.52308
K2NIQ0	Uncharacterized protein OS=Trypanosoma cruzi marinkellei GN=MOQ_000499 PE=4 SV=1 - [K2NIQ0_TRYCR]	0	3.2	1	2	2	3	330966	969	108.803	7.56201	5.51978
V5DFV4	Uncharacterized protein OS=Trypanosoma cruzi Dm28c GN=TCDM_05073 PE=4 SV=1 - [V5DFV4_TRYCR]	6.38089	6.53	1	3	3	5	324858	659	72.8617	5.61768	5.51169
V5BRU5	ATPase OS=Trypanosoma cruzi Dm28c GN=TCDM_00690 PE=4 SV=1 - [V5BRU5_TRYCR]	0	1.78	1	2	2	3	321117	1236	139.023	6.87354	5.50666
Q4DQT6	Translation initiation factor IF-2, putative OS=Trypanosoma cruzi (strain CL Brener) GN=Tc00.1047053511821.110 PE=4 SV=1 - [Q4DQT6_TRYCC]	8.08684	7.33	1	4	4	6	320623	778	85.7727	7.21045	5.50599
Q4DWD1	Uncharacterized protein OS=Trypanosoma cruzi (strain CL Brener) GN=Tc00.1047053509733.30 PE=4 SV=1 - [Q4DWD1_TRYCC]	3.71199	3.98	1	2	2	4	319991	754	86.2697	9.84717	5.50514
V5D0N9	Uncharacterized protein OS=Trypanosoma cruzi Dm28c GN=TCDM_11422 PE=4 SV=1 - [V5D0N9_TRYCR]	0	2.7	1	1	2	2	314841	889	98.0955	6.16357	5.49809
V5DRY4	Phosphatidylinositol 3-kinase OS=Trypanosoma cruzi Dm28c GN=TCDM_00926 PE=3 SV=1 - [V5DRY4_TRYCR]	5.25676	1.13	1	2	2	3	311398	2837	318.232	7.09326	5.49332
Q4DG96	Uncharacterized protein OS=Trypanosoma cruzi (strain CL Brener) GN=Tc00.1047053506457.99 PE=4 SV=1 - [Q4DG96_TRYCC]	0	7.44	1	2	2	2	308815	511	58.1482	8.33838	5.4897
V5BNN3	Uncharacterized protein OS=Trypanosoma cruzi Dm28c GN=TCDM_05299 PE=4 SV=1 - [V5BNN3_TRYCR]	9.74217	7.89	3	2	2	4	305269	355	39.2183	7.02002	5.48468
K2NG18	Uncharacterized protein OS=Trypanosoma cruzi marinkellei GN=MOQ_001520 PE=4 SV=1 - [K2NG18_TRYCR]	5.89338	4.05	1	1	3	4	304139	740	83.6489	8.06006	5.48307
V5DDN3	Uncharacterized protein OS=Trypanosoma cruzi Dm28c GN=TCDM_06000 PE=4 SV=1 - [V5DDN3_TRYCR]	4.02381	11.06	1	2	2	2	303067	226	24.8254	6.3667	5.48154
V5BRC4	Uncharacterized protein OS=Trypanosoma cruzi Dm28c GN=TCDM_00895 PE=4 SV=1 - [V5BRC4_TRYCR]	3.89807	13.32	1	3	3	3	300937	413	47.4712	8.38232	5.47847
Q4CXK2	Uncharacterized protein OS=Trypanosoma cruzi (strain CL Brener) GN=Tc00.1047053507939.50 PE=4 SV=1 - [Q4CXK2_TRYCC]	0	1.73	3	2	2	3	299969	811	88.4133	7.56201	5.47708
V5BDS9	Uncharacterized protein OS=Trypanosoma cruzi Dm28c GN=TCDM_07831 PE=4 SV=1 - [V5BDS9_TRYCR]	3.46529	3.98	1	2	2	3	298585	654	73.4413	5.80811	5.47507
Q4D7L3	Uncharacterized protein OS=Trypanosoma cruzi (strain CL Brener) GN=Tc00.1047053509453.79 PE=4 SV=1 - [Q4D7L3_TRYCC]	0	4.44	2	2	2	2	297064	766	83.1948	7.12256	5.47285
V5BHZ8	DNA helicase OS=Trypanosoma cruzi Dm28c GN=TCDM_05807 PE=3 SV=1 - [V5BHZ8_TRYCR]	0	4.17	3	2	2	3	294652	576	64.1735	7.54736	5.46931
Q27796	Hypoxanthine phosphoribosyltransferase OS=Trypanosoma cruzi GN=HGPRTase PE=3 SV=1 - [Q27796_TRYCR]	0	8.6	2	2	2	2	294091	221	25.5132	7.48877	5.46848
Q4D9Q8	Uncharacterized protein (Fragment) OS=Trypanosoma cruzi (strain CL Brener) GN=Tc00.1047053508995.69 PE=4 SV=1 - [Q4D9Q8_TRYCC]	1.7725	5.65	2	3	3	3	292347	761	84.7664	7.69385	5.4659
Q4E602	6-phosphofructo-2-kinase/fructose-2, 6-biphosphatase, putative OS=Trypanosoma cruzi (strain CL Brener) GN=Tc00.1047053508153.950 PE=4 SV=1 - [Q4E602_TRYCC]	0	2.35	1	2	2	3	291818	1021	112.318	6.56592	5.46511
V5BPT8	RNA helicase OS=Trypanosoma cruzi Dm28c GN=TCDM_04784 PE=4 SV=1 - [V5BPT8_TRYCR]	2.0788	5.59	1	4	4	6	291301	948	107.11	5.96045	5.46434
Q4DE24	Uncharacterized protein OS=Trypanosoma cruzi (strain CL Brener) GN=Tc00.1047053506619.30 PE=4 SV=1 - [Q4DE24_TRYCC]	1.89178	4.9	1	2	2	3	290374	2533	280.216	5.14795	5.46296
Q4DU60	AP-2 complex subunit alpha OS=Trypanosoma cruzi (strain CL Brener) GN=Tc00.1047053511391.140 PE=3 SV=1 - [Q4DU60_TRYCC]	0	4.15	3	3	3	3	288581	964	108.257	7.51807	5.46027
Q4DSM6	Uncharacterized protein OS=Trypanosoma cruzi (strain CL Brener) GN=Tc00.1047053509007.20 PE=4 SV=1 - [Q4DSM6_TRYCC]	4.94428	3.77	2	3	3	4	280850	1141	128.844	7.13721	5.44847
V5BBQ7	Uncharacterized protein OS=Trypanosoma cruzi Dm28c GN=TCDM_06640 PE=4 SV=1 - [V5BBQ7_TRYCR]	0	7.73	2	2	2	3	280093	556	61.9007	5.41455	5.4473
V5DIS6	Uncharacterized protein OS=Trypanosoma cruzi Dm28c GN=TCDM_03929 PE=4 SV=1 - [V5DIS6_TRYCR]	0	4.33	1	3	3	5	278066	763	81.789	6.17627	5.44415
K2NVY6	Uncharacterized protein OS=Trypanosoma cruzi marinkellei GN=MOQ_000612 PE=4 SV=1 - [K2NVY6_TRYCR]	0	4.77	1	2	2	2	276320	524	61.2504	8.38232	5.44141
Q4E333	Uncharacterized protein OS=Trypanosoma cruzi (strain CL Brener) GN=Tc00.1047053508741.390 PE=4 SV=1 - [Q4E333_TRYCC]	0	3.25	1	2	2	3	274997	1170	132.595	7.07861	5.43933
Q4DZ63	Uncharacterized protein OS=Trypanosoma cruzi (strain CL Brener) GN=Tc00.1047053507023.220 PE=4 SV=1 - [Q4DZ63_TRYCC]	0	0.64	1	1	2	2	274285	4506	499.323	6.68311	5.4382
V5BYV6	Uncharacterized protein OS=Trypanosoma cruzi Dm28c GN=TCDM_01413 PE=4 SV=1 - [V5BYV6_TRYCR]	0	3.79	1	1	2	2	270971	924	102.23	6.04932	5.43292
V5AS61	Uncharacterized protein OS=Trypanosoma cruzi Dm28c GN=TCDM_08502 PE=4 SV=1 - [V5AS61_TRYCR]	1.69238	2.77	1	2	2	3	269983	722	80.8178	5.13525	5.43134
Q4DI85	Cyclophilin, putative OS=Trypanosoma cruzi (strain CL Brener) GN=Tc00.1047053504035.70 PE=4 SV=1 - [Q4DI85_TRYCC]	0	14.36	2	2	2	2	267172	195	21.7963	7.00537	5.42679
Q4D436	Uncharacterized protein OS=Trypanosoma cruzi (strain CL Brener) GN=Tc00.1047053509591.40 PE=4 SV=1 - [Q4D436_TRYCC]	2.0613	3.79	3	3	3	3	265155	1028	112.2	6.48096	5.4235
V5B8U8	Mitogen-activated protein kinase OS=Trypanosoma cruzi Dm28c GN=TCDM_09858 PE=3 SV=1 - [V5B8U8_TRYCR]	2.63738	8.01	1	2	2	2	262410	362	41.6653	6.66846	5.41898
V5AZY0	Uncharacterized protein OS=Trypanosoma cruzi Dm28c GN=TCDM_04953 PE=4 SV=1 - [V5AZY0_TRYCR]	3.44623	4.36	4	4	4	5	257351	1354	154.226	5.66846	5.41053
Q4DDH1	ATP-dependent RNA helicase, putative OS=Trypanosoma cruzi (strain CL Brener) GN=Tc00.1047053506793.80 PE=4 SV=1 - [Q4DDH1_TRYCC]	3.45034	3.74	2	2	3	3	254907	883	96.9866	7.57666	5.40638
V5BN87	Uncharacterized protein OS=Trypanosoma cruzi Dm28c GN=TCDM_03651 PE=4 SV=1 - [V5BN87_TRYCR]	3.41408	0.73	1	2	2	3	252756	3148	350.557	7.34229	5.4027
Q4E1M3	OSM3-like kinesin, putative (Fragment) OS=Trypanosoma cruzi (strain CL Brener) GN=Tc00.1047053508909.10 PE=3 SV=1 - [Q4E1M3_TRYCC]	4.2506	5.74	3	3	3	4	250351	854	96.5224	5.59229	5.39855
Q4DEC1	Uncharacterized protein OS=Trypanosoma cruzi (strain CL Brener) GN=Tc00.1047053507715.70 PE=4 SV=1 - [Q4DEC1_TRYCC]	1.81271	0.97	2	1	3	3	248726	3602	402.779	6.80029	5.39572
K2N5L9	Leucine-rich repeat protein (LRRP), putative OS=Trypanosoma cruzi marinkellei GN=MOQ_006241 PE=4 SV=1 - [K2N5L9_TRYCR]	0	4.81	1	2	2	2	248356	645	72.8505	8.63135	5.39507
V5BNJ1	Uncharacterized protein OS=Trypanosoma cruzi Dm28c GN=TCDM_05366 PE=4 SV=1 - [V5BNJ1_TRYCR]	1.71873	6.65	2	2	2	4	239238	406	47.5266	5.021	5.37883
V5BFG5	Uncharacterized protein OS=Trypanosoma cruzi Dm28c GN=TCDM_06993 PE=4 SV=1 - [V5BFG5_TRYCR]	3.62349	4.86	1	3	3	4	236107	844	94.9205	6.55127	5.37311
V5BLR7	Uncharacterized protein OS=Trypanosoma cruzi Dm28c GN=TCDM_04317 PE=4 SV=1 - [V5BLR7_TRYCR]	0	3.51	1	2	2	3	235794	826	93.7827	8.30908	5.37253
V5C1Z5	Uncharacterized protein OS=Trypanosoma cruzi Dm28c GN=TCDM_00249 PE=4 SV=1 - [V5C1Z5_TRYCR]	5.85464	10.59	2	2	2	4	235115	236	25.5647	7.56201	5.37128
Q4CLV8	Uncharacterized protein (Fragment) OS=Trypanosoma cruzi (strain CL Brener) GN=Tc00.1047053504245.9 PE=4 SV=1 - [Q4CLV8_TRYCC]	4.50282	3.25	2	2	2	3	233961	801	89.4372	5.80811	5.36914
V5D930	Uncharacterized protein OS=Trypanosoma cruzi Dm28c GN=TCDM_08068 PE=4 SV=1 - [V5D930_TRYCR]	1.71565	5.81	2	2	2	2	232398	516	56.2616	9.24658	5.36623
V5BKS0	Uncharacterized protein OS=Trypanosoma cruzi Dm28c GN=TCDM_02759 PE=4 SV=1 - [V5BKS0_TRYCR]	0	5.97	1	2	2	2	220991	486	53.1301	7.31299	5.34438
V5BMS4	Uncharacterized protein OS=Trypanosoma cruzi Dm28c GN=TCDM_02104 PE=4 SV=1 - [V5BMS4_TRYCR]	1.81649	2.64	1	2	2	2	220546	948	107.221	5.5542	5.3435
K2NJG1	Uncharacterized protein OS=Trypanosoma cruzi marinkellei GN=MOQ_001894 PE=4 SV=1 - [K2NJG1_TRYCR]	0	2.42	1	2	2	2	218059	1076	121.851	5.68115	5.33857
V5AQR9	Uncharacterized protein OS=Trypanosoma cruzi Dm28c GN=TCDM_09134 PE=4 SV=1 - [V5AQR9_TRYCR]	1.71254	8.54	1	2	2	2	215677	246	27.8216	7.86963	5.3338
V5B8I0	Putative ubiquitin hydrolase, putative,cysteine peptidase, Clan CA, family C19 OS=Trypanosoma cruzi Dm28c GN=TCDM_08051 PE=4 SV=1 - [V5B8I0_TRYCR]	3.62502	4.06	1	2	2	3	214825	764	85.8759	8.19189	5.33208
Q4DBY3	Uncharacterized protein OS=Trypanosoma cruzi (strain CL Brener) GN=Tc00.1047053506977.60 PE=4 SV=1 - [Q4DBY3_TRYCC]	0	26.96	1	2	2	2	209153	115	12.3834	8.17725	5.32046
Q4DLN7	Katanin p60 ATPase-containing subunit A1 OS=Trypanosoma cruzi (strain CL Brener) GN=KATNA1 PE=3 SV=1 - [Q4DLN7_TRYCC]	0	4.11	4	2	2	3	205801	681	75.0518	9.08545	5.31345
K2NES1	Uncharacterized protein OS=Trypanosoma cruzi marinkellei GN=MOQ_002035 PE=4 SV=1 - [K2NES1_TRYCR]	1.73073	6.14	4	2	2	3	198999	440	50.2105	6.46826	5.29885
K2MVK4	Uncharacterized protein OS=Trypanosoma cruzi marinkellei GN=MOQ_009869 PE=4 SV=1 - [K2MVK4_TRYCR]	3.80158	1.88	2	2	2	3	198484	1279	143.396	7.7085	5.29773
V5BFC2	4-hydroxybenzoate polyprenyltransferase, mitochondrial OS=Trypanosoma cruzi Dm28c GN=TCDM_07118 PE=3 SV=1 - [V5BFC2_TRYCR]	0	5.1	1	2	2	2	197937	490	55.4979	9.02686	5.29653
Q4DHI7	Ubiquitin-conjugating enzyme E2, putative OS=Trypanosoma cruzi (strain CL Brener) GN=Tc00.1047053508569.20 PE=3 SV=1 - [Q4DHI7_TRYCC]	1.67993	15.63	2	2	2	3	197015	160	17.7079	4.99561	5.2945
V5DUQ0	Uncharacterized protein OS=Trypanosoma cruzi Dm28c GN=TCDM_00156 PE=4 SV=1 - [V5DUQ0_TRYCR]	0	1.08	1	2	2	3	196496	2128	236.121	7.02002	5.29335
Q4DXK6	Uncharacterized protein OS=Trypanosoma cruzi (strain CL Brener) GN=Tc00.1047053506195.200 PE=4 SV=1 - [Q4DXK6_TRYCC]	2.09114	4.45	2	3	3	4	189261	1437	163.654	5.61768	5.27706
V5B8M1	Kinesin-like protein OS=Trypanosoma cruzi Dm28c GN=TCDM_01552 PE=3 SV=1 - [V5B8M1_TRYCR]	1.78501	4.23	1	2	2	2	183215	614	67.4714	6.96143	5.26296
V5BJJ8	Uncharacterized protein OS=Trypanosoma cruzi Dm28c GN=TCDM_03253 PE=4 SV=1 - [V5BJJ8_TRYCR]	0	1.84	4	2	2	2	180334	1253	135.846	6.13818	5.25608
V5BJU1	Putative ATP-dependent RNA helicase OS=Trypanosoma cruzi Dm28c GN=TCDM_07039 PE=4 SV=1 - [V5BJU1_TRYCR]	8.27335	11.87	1	1	2	5	180110	278	30.6524	7.03467	5.25554
V5B664	Unc104-like kinesin OS=Trypanosoma cruzi Dm28c GN=TCDM_02439 PE=4 SV=1 - [V5B664_TRYCR]	5.62077	3.25	1	2	2	3	179687	770	86.2067	8.32373	5.25452
Q4E642	Uncharacterized protein OS=Trypanosoma cruzi (strain CL Brener) GN=Tc00.1047053508153.480 PE=4 SV=1 - [Q4E642_TRYCC]	0	2.79	1	2	2	3	176377	1075	120.115	7.12256	5.24644
V5BF02	Uncharacterized protein OS=Trypanosoma cruzi Dm28c GN=TCDM_07294 PE=4 SV=1 - [V5BF02_TRYCR]	4.15173	3.05	1	2	2	3	170234	852	95.5822	7.84033	5.23105
V5BLJ9	DNA-damage inducible protein DDI1-like protein OS=Trypanosoma cruzi Dm28c GN=TCDM_06219 PE=4 SV=1 - [V5BLJ9_TRYCR]	3.98899	7.92	2	2	3	4	169633	480	53.1626	5.08447	5.22951
Q4CSY5	Uncharacterized protein OS=Trypanosoma cruzi (strain CL Brener) GN=Tc00.1047053407477.20 PE=4 SV=1 - [Q4CSY5_TRYCC]	7.99364	17.78	2	2	2	4	166038	180	19.9578	6.02393	5.22021
V5DU29	Uncharacterized protein OS=Trypanosoma cruzi Dm28c GN=TCDM_00381 PE=4 SV=1 - [V5DU29_TRYCR]	0	2.38	4	2	2	5	165685	839	92.7629	5.66846	5.21928
V5DHV0	Uncharacterized protein OS=Trypanosoma cruzi Dm28c GN=TCDM_04342 PE=4 SV=1 - [V5DHV0_TRYCR]	2.10196	1.88	1	2	2	3	160184	1598	179.093	6.44287	5.20462
V5AXL0	Uncharacterized protein OS=Trypanosoma cruzi Dm28c GN=TCDM_06051 PE=4 SV=1 - [V5AXL0_TRYCR]	6.41581	5.92	1	3	3	5	156522	794	83.6113	9.20264	5.19457
Q4DJ96	Uncharacterized protein OS=Trypanosoma cruzi (strain CL Brener) GN=Tc00.1047053511815.90 PE=4 SV=1 - [Q4DJ96_TRYCC]	1.66742	2.88	2	2	2	2	155142	555	61.1363	7.44482	5.19073
Q4CPK3	Ubiquitin-like protein, putative OS=Trypanosoma cruzi (strain CL Brener) GN=Tc00.1047053506677.10 PE=4 SV=1 - [Q4CPK3_TRYCC]	2.08765	12.75	3	2	2	2	154244	298	32.61	5.37646	5.18821
Q4D5Z3	Uncharacterized protein OS=Trypanosoma cruzi (strain CL Brener) GN=Tc00.1047053511737.30 PE=4 SV=1 - [Q4D5Z3_TRYCC]	2.02031	3.83	4	2	2	3	151684	678	73.9706	5.35107	5.18094
Q4DTX5	Uncharacterized protein OS=Trypanosoma cruzi (strain CL Brener) GN=Tc00.1047053509233.200 PE=4 SV=1 - [Q4DTX5_TRYCC]	0	3.84	1	2	2	3	148788	782	85.4469	8.04541	5.17257
Q4DDC1	SUMO1/Ulp2, putative OS=Trypanosoma cruzi (strain CL Brener) GN=Tc00.1047053505193.40 PE=4 SV=1 - [Q4DDC1_TRYCC]	1.77664	2.19	3	2	2	2	139871	732	81.9296	7.07861	5.14573
Q4DTD7	Uncharacterized protein OS=Trypanosoma cruzi (strain CL Brener) GN=Tc00.1047053509157.90 PE=4 SV=1 - [Q4DTD7_TRYCC]	1.81583	4.39	2	3	3	4	138363	774	85.3808	6.87354	5.14102
Q4CYN6	Aminomethyltransferase OS=Trypanosoma cruzi (strain CL Brener) GN=Tc00.1047053511231.50 PE=3 SV=1 - [Q4CYN6_TRYCC]	3.89715	12.33	3	3	3	3	134440	373	41.2045	8.42627	5.12853
V5AXL4	Uncharacterized protein OS=Trypanosoma cruzi Dm28c GN=TCDM_06058 PE=4 SV=1 - [V5AXL4_TRYCR]	0	3.8	1	2	2	2	133895	342	37.051	8.76318	5.12677
Q4D751	Glycosyltransferase family 28 protein, putative OS=Trypanosoma cruzi (strain CL Brener) GN=Tc00.1047053504071.90 PE=4 SV=1 - [Q4D751_TRYCC]	0	7.42	1	2	2	3	129614	418	46.1842	8.57275	5.11265
V5BNT6	Uncharacterized protein OS=Trypanosoma cruzi Dm28c GN=TCDM_01728 PE=4 SV=1 - [V5BNT6_TRYCR]	0	1.24	3	2	2	2	129370	1934	214.743	8.25049	5.11183
K2NWK7	Uncharacterized protein OS=Trypanosoma cruzi marinkellei GN=MOQ_000335 PE=4 SV=1 - [K2NWK7_TRYCR]	0	3.95	3	2	2	3	127160	810	94.8269	8.38232	5.10435
V5BGX4	Uncharacterized protein OS=Trypanosoma cruzi Dm28c GN=TCDM_04388 PE=4 SV=1 - [V5BGX4_TRYCR]	2.00048	2.63	1	2	2	2	123554	1101	122.39	6.13818	5.09186
Q4DJ42	Uncharacterized protein OS=Trypanosoma cruzi (strain CL Brener) GN=Tc00.1047053511239.30 PE=4 SV=1 - [Q4DJ42_TRYCC]	6.17269	3.37	2	2	2	4	119488	832	91.2438	6.59521	5.07733
V5DIQ2	Uncharacterized protein OS=Trypanosoma cruzi Dm28c GN=TCDM_04084 PE=4 SV=1 - [V5DIQ2_TRYCR]	0	3.98	2	3	3	3	119182	854	97.5595	7.28369	5.07621
Q4E2D6	Uncharacterized protein OS=Trypanosoma cruzi (strain CL Brener) GN=Tc00.1047053509979.130 PE=4 SV=1 - [Q4E2D6_TRYCC]	0	3.94	1	1	3	3	114363	1118	129.298	5.71924	5.05828
Q4DHS8	Uncharacterized protein (Fragment) OS=Trypanosoma cruzi (strain CL Brener) GN=Tc00.1047053506177.150 PE=4 SV=1 - [Q4DHS8_TRYCC]	2.27036	2.32	3	2	2	2	108605	1120	122.424	6.81494	5.03585
V5BHV8	Uncharacterized protein OS=Trypanosoma cruzi Dm28c GN=TCDM_03952 PE=4 SV=1 - [V5BHV8_TRYCR]	2.18291	12.24	1	2	2	2	107197	286	31.8276	9.72998	5.03018
V5BTM0	Uncharacterized protein OS=Trypanosoma cruzi Dm28c GN=TCDM_01813 PE=4 SV=1 - [V5BTM0_TRYCR]	4.12319	5.76	3	2	2	3	101602	451	51.5989	6.26514	5.0069
V5C1U9	Uncharacterized protein OS=Trypanosoma cruzi Dm28c GN=TCDM_00563 PE=4 SV=1 - [V5C1U9_TRYCR]	0	3.64	1	2	2	2	100598	495	54.6686	7.86963	5.00259
[truncated: 34 more rows]
