# Supplementary material for: Identification of O-Glcnacylated Proteins in Trypanosoma cruzi
Source: Front Endocrinol (Lausanne). 2019 Mar 29;10:199. doi: 10.3389/fendo.2019.00199 (PMC6449728; doi:10.3389/fendo.2019.00199)
Supplement: Supplementary Table 2 — T. cruzi O-GlcNAc peptides. Full data are available via ProteomeXchange with identifier PXD010285. [file Table_2.XLSX]

## Sheet: O-GlcNAc peptides
A2	Sequence	# PSMs	# Proteins	# Protein Groups	Protein Group Accession	Master protein	Modifications	ΔCn	q-Value	PEP	XCorr	Charge	MH+ [Da]	ΔM [ppm]	RT [min]	# Missed Cleavages
High	KVDETVSMLCPSSAEK	2	1	1	V5CWD8	Trans-sialidase	C10(Carbamidomethyl); S13(Dehydrated)	0	0	0.05567	2.3993	2	1762.84	3.34669	231.725	1
High	EFFTPSSLCSPRQSR	3	1	1	K2MNC2	Uncharacterized protein	S6(Dehydrated); S7(Dehydrated); C9(Carbamidomethyl)	0	0	0.1235	2.25214	2	1762.84	4.65091	232.475	1
High	AENPGLPTHFVVELPTGIRMSFK	1	3	1	Q4DSW2	Mitochondrial DNA polymerase I protein B, putative	T16(Dehydrated)	0	0	0.09447	1.98868	3	2522.32	-2.06174	244.978	1
High	SVAYRVSTPLR	1	1	1	Q4DS83	Uncharacterized protein	S1(Dehydrated)	0	0	0.112	1.1682	2	1230.68	-9.43612	237.748	1
High	TAASTPGAHMGVFTGMGLLLAK	1	2	1	Q3ZMB7	Clathrin heavy chain	T1(Dehydrated); S4(Dehydrated); T5(Dehydrated); M10(Oxidation)	0	0	0.1439	0.428946	2	2093.07	1.04738	240.818	0
Medium	HQVVVIGGETGSGKTTQIPQYLYEFMCESGMGGSANIVCTQPRR	2	3	1	Q4D1V7	RNA helicase, putative	M31(Oxidation); C39(Cys->Dha); T40(Dehydrated)	0	0.011	0.1465	0.978011	4	4693.3	9.17837	244.544	2
